# Supplementary material for: Predicting potential drug-drug interactions by integrating chemical, biological, phenotypic and network data
Source: BMC Bioinformatics. 2017 Jan 5;18:18. doi: 10.1186/s12859-016-1415-9 (PMC5217341; doi:10.1186/s12859-016-1415-9)
Supplement: Additional file 1: — Top 1000 novel interactions predicted by the ensemble model and the matrix perturbation model. (XLSX 75 kb) [file 12859_2016_1415_MOESM1_ESM.xlsx]

## Sheet: ensemble method
Drug ID1	Drug ID2	Drug Name1	Drug Name2	Confirm?
DB00495	DB00451	Zidovudine	Levothyroxine	TRUE
DB01193	DB00264	Acebutolol	Metoprolol	TRUE
DB00945	DB01033	Acetylsalicylic acid	Mercaptopurine	FALSE
DB01059	DB00448	Norfloxacin	Lansoprazole	FALSE
DB00990	DB00635	Exemestane	Prednisone	FALSE
DB00213	DB00310	Pantoprazole	Chlorthalidone	FALSE
DB01197	DB00468	Captopril	Quinine	TRUE
DB00658	DB00331	Sevelamer	Metformin	FALSE
DB00571	DB01203	Propranolol	Nadolol	TRUE
DB00537	DB00869	Ciprofloxacin	Dorzolamide	FALSE
DB01264	DB00863	Darunavir	Ranitidine	TRUE
DB00346	DB00630	Alfuzosin	Alendronic acid	FALSE
DB00535	DB00813	Cefdinir	Fentanyl	FALSE
DB00334	DB00795	Olanzapine	Sulfasalazine	FALSE
DB00749	DB01142	Etodolac	Doxepin	FALSE
DB00820	DB01020	Tadalafil	Isosorbide Mononitrate	TRUE
DB00472	DB00214	Fluoxetine	Torasemide	FALSE
DB00862	DB00407	Vardenafil	Ardeparin	FALSE
DB00275	DB00959	Olmesartan	Methylprednisolone	FALSE
DB00540	DB00967	Nortriptyline	Desloratadine	TRUE
DB00582	DB01136	Voriconazole	Carvedilol	TRUE
DB00758	DB00987	Clopidogrel	Cytarabine	FALSE
DB01193	DB00927	Acebutolol	Famotidine	FALSE
DB00275	DB00806	Olmesartan	Pentoxifylline	TRUE
DB00836	DB01273	Loperamide	Varenicline	FALSE
DB01413	DB01115	Cefepime	Nifedipine	FALSE
DB00331	DB00470	Metformin	Dronabinol	FALSE
DB00563	DB00480	Methotrexate	Lenalidomide	FALSE
DB00790	DB00584	Perindopril	Enalapril	TRUE
DB00820	DB00407	Tadalafil	Ardeparin	FALSE
DB00853	DB00758	Temozolomide	Clopidogrel	FALSE
DB01195	DB00584	Flecainide	Enalapril	FALSE
DB00153	DB01132	Ergocalciferol	Pioglitazone	FALSE
DB00327	DB00115	Hydromorphone	Cyanocobalamin	FALSE
DB00675	DB00966	Tamoxifen	Telmisartan	TRUE
DB00335	DB01203	Atenolol	Nadolol	TRUE
DB00441	DB00727	Gemcitabine	Nitroglycerin	FALSE
DB00690	DB00863	Flurazepam	Ranitidine	TRUE
DB00559	DB00586	Bosentan	Diclofenac	TRUE
DB01193	DB00950	Acebutolol	Fexofenadine	TRUE
DB00722	DB00915	Lisinopril	Amantadine	FALSE
DB00281	DB00501	Lidocaine	Cimetidine	TRUE
DB00806	DB00313	Pentoxifylline	Valproic Acid	FALSE
DB00218	DB00328	Moxifloxacin	Indomethacin	FALSE
DB00231	DB00991	Temazepam	Oxaprozin	FALSE
DB01036	DB00806	Tolterodine	Pentoxifylline	FALSE
DB01233	DB00820	Metoclopramide	Tadalafil	FALSE
DB00230	DB00257	Pregabalin	Clotrimazole	TRUE
DB00853	DB00404	Temozolomide	Alprazolam	FALSE
DB01132	DB01190	Pioglitazone	Clindamycin	FALSE
DB00213	DB00333	Pantoprazole	Methadone	TRUE
DB00461	DB00136	Nabumetone	Calcitriol	FALSE
DB01162	DB01202	Terazosin	Levetiracetam	TRUE
DB00440	DB00404	Trimethoprim	Alprazolam	TRUE
DB00690	DB00641	Flurazepam	Simvastatin	FALSE
DB00624	DB00656	Testosterone	Trazodone	FALSE
DB00203	DB01079	Sildenafil	Tegaserod	FALSE
DB00186	DB01105	Lorazepam	Sibutramine	FALSE
DB00747	DB00695	Scopolamine	Furosemide	FALSE
DB00860	DB00490	Prednisolone	Buspirone	TRUE
DB00627	DB00959	Niacin	Methylprednisolone	FALSE
DB00601	DB01112	Linezolid	Cefuroxime	FALSE
DB00580	DB00512	Valdecoxib	Vancomycin	TRUE
DB00820	DB00734	Tadalafil	Risperidone	FALSE
DB00250	DB01129	Dapsone	Rabeprazole	TRUE
DB01197	DB00749	Captopril	Etodolac	TRUE
DB00472	DB00373	Fluoxetine	Timolol	TRUE
DB00770	DB00186	Alprostadil	Lorazepam	FALSE
DB00181	DB01020	Baclofen	Isosorbide Mononitrate	FALSE
DB00533	DB00480	Rofecoxib	Lenalidomide	FALSE
DB00860	DB00402	Prednisolone	Eszopiclone	FALSE
DB01068	DB06151	Clonazepam	Acetylcysteine	FALSE
DB00727	DB00877	Nitroglycerin	Sirolimus	FALSE
DB00773	DB00175	Etoposide	Pravastatin	TRUE
DB00796	DB00423	Candesartan	Methocarbamol	FALSE
DB00285	DB00317	Venlafaxine	Gefitinib	TRUE
DB01162	DB00281	Terazosin	Lidocaine	FALSE
DB01048	DB00641	Abacavir	Simvastatin	FALSE
DB01195	DB00927	Flecainide	Famotidine	TRUE
DB00250	DB00404	Dapsone	Alprazolam	FALSE
DB01224	DB01006	Quetiapine	Letrozole	FALSE
DB01610	DB00443	Valganciclovir	Betamethasone	FALSE
DB01212	DB00783	Ceftriaxone	Estradiol	FALSE
DB00836	DB01044	Loperamide	Gatifloxacin	FALSE
DB00327	DB00675	Hydromorphone	Tamoxifen	FALSE
DB00213	DB00379	Pantoprazole	Mexiletine	TRUE
DB00951	DB01068	Isoniazid	Clonazepam	FALSE
DB00455	DB00869	Loratadine	Dorzolamide	FALSE
DB01136	DB00989	Carvedilol	Rivastigmine	TRUE
DB01085	DB00407	Pilocarpine	Ardeparin	FALSE
DB00252	DB00327	Phenytoin	Hydromorphone	TRUE
DB00426	DB00564	Famciclovir	Carbamazepine	TRUE
DB00916	DB00889	Metronidazole	Granisetron	TRUE
DB01097	DB00904	Leflunomide	Ondansetron	TRUE
DB00675	DB01216	Tamoxifen	Finasteride	FALSE
DB00559	DB00334	Bosentan	Olanzapine	FALSE
DB01215	DB00641	Estazolam	Simvastatin	FALSE
DB00836	DB00749	Loperamide	Etodolac	FALSE
DB00843	DB01142	Donepezil	Doxepin	FALSE
DB00465	DB01202	Ketorolac	Levetiracetam	FALSE
DB00313	DB00188	Valproic Acid	Bortezomib	TRUE
DB01273	DB01097	Varenicline	Leflunomide	FALSE
DB00295	DB01291	Morphine	Pirbuterol	FALSE
DB01050	DB00877	Ibuprofen	Sirolimus	TRUE
DB01059	DB01001	Norfloxacin	Salbutamol	FALSE
DB00363	DB00796	Clozapine	Candesartan	TRUE
DB00967	DB00222	Desloratadine	Glimepiride	FALSE
DB01009	DB00973	Ketoprofen	Ezetimibe	FALSE
DB00842	DB00620	Oxazepam	Triamcinolone	FALSE
DB00967	DB00327	Desloratadine	Hydromorphone	TRUE
DB00577	DB01097	Valaciclovir	Leflunomide	FALSE
DB00710	DB00196	Ibandronate	Fluconazole	FALSE
DB01291	DB00230	Pirbuterol	Pregabalin	FALSE
DB01195	DB00590	Flecainide	Doxazosin	FALSE
DB00490	DB00966	Buspirone	Telmisartan	FALSE
DB00252	DB00399	Phenytoin	Zoledronic acid	FALSE
DB00853	DB00571	Temozolomide	Propranolol	FALSE
DB01193	DB00231	Acebutolol	Temazepam	FALSE
DB00537	DB00909	Ciprofloxacin	Zonisamide	FALSE
DB00327	DB00541	Hydromorphone	Vincristine	FALSE
DB01193	DB00332	Acebutolol	Ipratropium bromide	FALSE
DB00829	DB00310	Diazepam	Chlorthalidone	FALSE
DB01033	DB01068	Mercaptopurine	Clonazepam	FALSE
DB01222	DB00650	Budesonide	Leucovorin	FALSE
DB00542	DB00564	Benazepril	Carbamazepine	TRUE
DB01009	DB00881	Ketoprofen	Quinapril	TRUE
DB00373	DB01222	Timolol	Budesonide	FALSE
DB00275	DB01112	Olmesartan	Cefuroxime	FALSE
DB06700	DB00715	Desvenlafaxine	Paroxetine	TRUE
DB00231	DB01291	Temazepam	Pirbuterol	FALSE
DB00630	DB00495	Alendronic acid	Zidovudine	FALSE
DB01416	DB00863	Cefpodoxime	Ranitidine	TRUE
DB00321	DB00966	Amitriptyline	Telmisartan	TRUE
DB00196	DB01126	Fluconazole	Dutasteride	TRUE
DB00303	DB00448	Ertapenem	Lansoprazole	FALSE
DB00208	DB01050	Ticlopidine	Ibuprofen	TRUE
DB01248	DB01273	Docetaxel	Varenicline	FALSE
DB00590	DB00465	Doxazosin	Ketorolac	FALSE
DB00836	DB00461	Loperamide	Nabumetone	FALSE
DB00860	DB00745	Prednisolone	Modafinil	TRUE
DB00441	DB00455	Gemcitabine	Loratadine	TRUE
DB01211	DB01241	Clarithromycin	Gemfibrozil	TRUE
DB00458	DB00275	Imipramine	Olmesartan	FALSE
DB00218	DB00422	Moxifloxacin	Methylphenidate	FALSE
DB00213	DB00475	Pantoprazole	Chlordiazepoxide	FALSE
DB00598	DB01039	Labetalol	Fenofibrate	FALSE
DB00635	DB00194	Prednisone	Vidarabine	FALSE
DB00533	DB00496	Rofecoxib	Darifenacin	FALSE
DB00480	DB00313	Lenalidomide	Valproic Acid	FALSE
DB00776	DB00433	Oxcarbazepine	Prochlorperazine	FALSE
DB00426	DB00741	Famciclovir	Hydrocortisone	FALSE
DB01413	DB00533	Cefepime	Rofecoxib	FALSE
DB00745	DB00887	Modafinil	Bumetanide	FALSE
DB00218	DB00650	Moxifloxacin	Leucovorin	FALSE
DB01162	DB01273	Terazosin	Varenicline	FALSE
DB00555	DB01044	Lamotrigine	Gatifloxacin	FALSE
DB00230	DB00544	Pregabalin	Fluorouracil	FALSE
DB00727	DB01006	Nitroglycerin	Letrozole	FALSE
DB00916	DB01241	Metronidazole	Gemfibrozil	TRUE
DB00557	DB00909	Hydroxyzine	Zonisamide	TRUE
DB00194	DB00443	Vidarabine	Betamethasone	FALSE
DB01212	DB00481	Ceftriaxone	Raloxifene	FALSE
DB01083	DB00461	Orlistat	Nabumetone	FALSE
DB00829	DB00496	Diazepam	Darifenacin	FALSE
DB01149	DB00158	Nefazodone	Folic Acid	FALSE
DB00492	DB00881	Fosinopril	Quinapril	TRUE
DB00999	DB00545	Hydrochlorothiazide	Pyridostigmine	FALSE
DB01586	DB00842	Ursodeoxycholic acid	Oxazepam	FALSE
DB00862	DB00884	Vardenafil	Risedronate	FALSE
DB01140	DB00443	Cefadroxil	Betamethasone	FALSE
DB01202	DB01044	Levetiracetam	Gatifloxacin	FALSE
DB00454	DB01115	Pethidine	Nifedipine	FALSE
DB00244	DB00328	Mesalazine	Indomethacin	TRUE
DB00207	DB00887	Azithromycin	Bumetanide	FALSE
DB00153	DB00881	Ergocalciferol	Quinapril	FALSE
DB00924	DB01586	Cyclobenzaprine	Ursodeoxycholic acid	FALSE
DB00341	DB00598	Cetirizine	Labetalol	FALSE
DB00350	DB00950	Minoxidil	Fexofenadine	FALSE
DB01193	DB00571	Acebutolol	Propranolol	TRUE
DB01211	DB00790	Clarithromycin	Perindopril	TRUE
DB06151	DB00950	Acetylcysteine	Fexofenadine	FALSE
DB00630	DB00238	Alendronic acid	Nevirapine	FALSE
DB01327	DB00203	Cefazolin	Sildenafil	FALSE
DB00203	DB00603	Sildenafil	Medroxyprogesterone acetate	TRUE
DB00887	DB01190	Bumetanide	Clindamycin	FALSE
DB00715	DB01264	Paroxetine	Darunavir	TRUE
DB00757	DB00860	Dolasetron	Prednisolone	FALSE
DB00999	DB00611	Hydrochlorothiazide	Butorphanol	TRUE
DB00999	DB01595	Hydrochlorothiazide	Nitrazepam	FALSE
DB01273	DB01149	Varenicline	Nefazodone	FALSE
DB00214	DB00468	Torasemide	Quinine	TRUE
DB00343	DB00909	Diltiazem	Zonisamide	TRUE
DB01204	DB00390	Mitoxantrone	Digoxin	TRUE
DB00563	DB00878	Methotrexate	Chlorhexidine	FALSE
DB00860	DB01241	Prednisolone	Gemfibrozil	FALSE
DB00806	DB00334	Pentoxifylline	Olanzapine	FALSE
DB01203	DB00468	Nadolol	Quinine	TRUE
DB00270	DB00727	Isradipine	Nitroglycerin	TRUE
DB00455	DB01045	Loratadine	Rifampicin	TRUE
DB00567	DB00794	Cephalexin	Primidone	TRUE
DB00542	DB01222	Benazepril	Budesonide	FALSE
DB01129	DB00549	Rabeprazole	Zafirlukast	TRUE
DB00426	DB00836	Famciclovir	Loperamide	FALSE
DB01149	DB00461	Nefazodone	Nabumetone	FALSE
DB01212	DB00993	Ceftriaxone	Azathioprine	FALSE
DB01026	DB00158	Ketoconazole	Folic Acid	FALSE
DB00213	DB00371	Pantoprazole	Meprobamate	TRUE
DB00334	DB00912	Olanzapine	Repaglinide	TRUE
DB01222	DB00806	Budesonide	Pentoxifylline	FALSE
DB00363	DB00193	Clozapine	Tramadol	TRUE
DB01149	DB00584	Nefazodone	Enalapril	TRUE
DB06700	DB00863	Desvenlafaxine	Ranitidine	FALSE
DB00741	DB00490	Hydrocortisone	Buspirone	TRUE
DB00624	DB00481	Testosterone	Raloxifene	FALSE
DB01413	DB00661	Cefepime	Verapamil	FALSE
DB00571	DB00277	Propranolol	Theophylline	TRUE
DB01197	DB00790	Captopril	Perindopril	TRUE
DB00341	DB00989	Cetirizine	Rivastigmine	FALSE
DB00563	DB00317	Methotrexate	Gefitinib	TRUE
DB00862	DB00443	Vardenafil	Betamethasone	FALSE
DB00238	DB00482	Nevirapine	Celecoxib	TRUE
DB00563	DB00502	Methotrexate	Haloperidol	TRUE
DB00975	DB00627	Dipyridamole	Niacin	FALSE
DB00796	DB01190	Candesartan	Clindamycin	FALSE
DB00472	DB01586	Fluoxetine	Ursodeoxycholic acid	FALSE
DB01224	DB00277	Quetiapine	Theophylline	FALSE
DB00398	DB00533	Sorafenib	Rofecoxib	TRUE
DB00275	DB00794	Olmesartan	Primidone	TRUE
DB00426	DB00557	Famciclovir	Hydroxyzine	FALSE
DB00996	DB00850	Gabapentin	Perphenazine	TRUE
DB02300	DB00863	Calcipotriol	Ranitidine	FALSE
DB00398	DB00563	Sorafenib	Methotrexate	TRUE
DB00295	DB01077	Morphine	Etidronic acid	FALSE
DB01077	DB00813	Etidronic acid	Fentanyl	FALSE
DB00710	DB00938	Ibandronate	Salmeterol	FALSE
DB01050	DB01610	Ibuprofen	Valganciclovir	FALSE
DB01203	DB00938	Nadolol	Salmeterol	TRUE
DB00658	DB00959	Sevelamer	Methylprednisolone	FALSE
DB00916	DB00749	Metronidazole	Etodolac	FALSE
DB00577	DB00495	Valaciclovir	Zidovudine	TRUE
DB00350	DB00285	Minoxidil	Venlafaxine	FALSE
DB00999	DB00690	Hydrochlorothiazide	Flurazepam	FALSE
DB00915	DB00264	Amantadine	Metoprolol	TRUE
DB00577	DB01142	Valaciclovir	Doxepin	FALSE
DB00853	DB00158	Temozolomide	Folic Acid	FALSE
DB01032	DB00186	Probenecid	Lorazepam	TRUE
DB00959	DB00227	Methylprednisolone	Lovastatin	TRUE
DB01193	DB00627	Acebutolol	Niacin	FALSE
DB00571	DB00598	Propranolol	Labetalol	TRUE
DB00757	DB01068	Dolasetron	Clonazepam	FALSE
DB00559	DB00567	Bosentan	Cephalexin	TRUE
DB00285	DB00915	Venlafaxine	Amantadine	TRUE
DB00860	DB01079	Prednisolone	Tegaserod	FALSE
DB01050	DB00176	Ibuprofen	Fluvoxamine	TRUE
DB01204	DB00343	Mitoxantrone	Diltiazem	TRUE
DB00481	DB00776	Raloxifene	Oxcarbazepine	FALSE
DB00787	DB01238	Aciclovir	Aripiprazole	FALSE
DB01224	DB01085	Quetiapine	Pilocarpine	FALSE
DB00204	DB01115	Dofetilide	Nifedipine	FALSE
DB00996	DB00376	Gabapentin	Trihexyphenidyl	FALSE
DB00571	DB00874	Propranolol	Guaifenesin	FALSE
DB01115	DB01095	Nifedipine	Fluvastatin	FALSE
DB00757	DB00178	Dolasetron	Ramipril	FALSE
DB00398	DB00661	Sorafenib	Verapamil	TRUE
DB00422	DB00959	Methylphenidate	Methylprednisolone	FALSE
DB00440	DB01129	Trimethoprim	Rabeprazole	TRUE
DB00734	DB00930	Risperidone	Colesevelam	FALSE
DB00967	DB00883	Desloratadine	Isosorbide Dinitrate	FALSE
DB00967	DB00184	Desloratadine	Nicotine	FALSE
DB00231	DB00315	Temazepam	Zolmitriptan	FALSE
DB01137	DB01217	Levofloxacin	Anastrozole	FALSE
DB00673	DB00829	Aprepitant	Diazepam	TRUE
DB00458	DB01216	Imipramine	Finasteride	FALSE
DB00757	DB00421	Dolasetron	Spironolactone	FALSE
DB01233	DB00605	Metoclopramide	Sulindac	FALSE
DB00993	DB00734	Azathioprine	Risperidone	FALSE
DB01232	DB00316	Saquinavir	Acetaminophen	TRUE
DB00231	DB00930	Temazepam	Colesevelam	FALSE
DB00783	DB01126	Estradiol	Dutasteride	FALSE
DB00458	DB00413	Imipramine	Pramipexole	TRUE
DB00675	DB00650	Tamoxifen	Leucovorin	FALSE
DB01586	DB01029	Ursodeoxycholic acid	Irbesartan	FALSE
DB00625	DB00404	Efavirenz	Alprazolam	TRUE
DB00586	DB01043	Diclofenac	Memantine	FALSE
DB00582	DB01076	Voriconazole	Atorvastatin	TRUE
DB00407	DB00496	Ardeparin	Darifenacin	FALSE
DB00953	DB00178	Rizatriptan	Ramipril	FALSE
DB00277	DB00567	Theophylline	Cephalexin	FALSE
DB00577	DB00501	Valaciclovir	Cimetidine	FALSE
DB00394	DB01224	Beclomethasone dipropionate	Quetiapine	FALSE
DB00889	DB00332	Granisetron	Ipratropium bromide	FALSE
DB00622	DB00722	Nicardipine	Lisinopril	TRUE
DB00681	DB00285	Amphotericin B	Venlafaxine	FALSE
DB00571	DB00549	Propranolol	Zafirlukast	FALSE
DB00571	DB00612	Propranolol	Bisoprolol	TRUE
DB00571	DB01291	Propranolol	Pirbuterol	TRUE
DB00448	DB00622	Lansoprazole	Nicardipine	TRUE
DB00218	DB00656	Moxifloxacin	Trazodone	TRUE
DB00199	DB00966	Erythromycin	Telmisartan	TRUE
DB00700	DB00863	Eplerenone	Ranitidine	FALSE
DB01026	DB00564	Ketoconazole	Carbamazepine	TRUE
DB00275	DB00842	Olmesartan	Oxazepam	FALSE
DB00445	DB00557	Epirubicin	Hydroxyzine	FALSE
DB01167	DB01020	Itraconazole	Isosorbide Mononitrate	TRUE
DB00836	DB00951	Loperamide	Isoniazid	TRUE
DB00741	DB01241	Hydrocortisone	Gemfibrozil	FALSE
DB01076	DB00833	Atorvastatin	Cefaclor	FALSE
DB01291	DB00734	Pirbuterol	Risperidone	FALSE
DB01229	DB00136	Paclitaxel	Calcitriol	FALSE
DB00279	DB00443	Liothyronine	Betamethasone	TRUE
DB00244	DB00967	Mesalazine	Desloratadine	FALSE
DB00582	DB00313	Voriconazole	Valproic Acid	TRUE
DB00820	DB01069	Tadalafil	Promethazine	FALSE
DB00230	DB00857	Pregabalin	Terbinafine	TRUE
DB01202	DB00897	Levetiracetam	Triazolam	TRUE
DB00836	DB00585	Loperamide	Nizatidine	TRUE
DB00811	DB00887	Ribavirin	Bumetanide	FALSE
DB00842	DB00881	Oxazepam	Quinapril	FALSE
DB01236	DB00722	Sevoflurane	Lisinopril	FALSE
DB00115	DB01060	Cyanocobalamin	Amoxicillin	FALSE
DB00213	DB00176	Pantoprazole	Fluvoxamine	TRUE
DB00327	DB00749	Hydromorphone	Etodolac	FALSE
DB00477	DB00482	Chlorpromazine	Celecoxib	TRUE
DB00268	DB00806	Ropinirole	Pentoxifylline	TRUE
DB00199	DB00490	Erythromycin	Buspirone	TRUE
DB00489	DB00313	Sotalol	Valproic Acid	FALSE
DB00967	DB01229	Desloratadine	Paclitaxel	TRUE
DB00454	DB00268	Pethidine	Ropinirole	TRUE
DB00454	DB00860	Pethidine	Prednisolone	FALSE
DB00697	DB00396	Tizanidine	Progesterone	FALSE
DB00836	DB01045	Loperamide	Rifampicin	TRUE
DB00658	DB01611	Sevelamer	Hydroxychloroquine	FALSE
DB00363	DB00783	Clozapine	Estradiol	FALSE
DB00370	DB00987	Mirtazapine	Cytarabine	FALSE
DB00268	DB01044	Ropinirole	Gatifloxacin	FALSE
DB00315	DB00443	Zolmitriptan	Betamethasone	FALSE
DB01137	DB00270	Levofloxacin	Isradipine	TRUE
DB00222	DB00328	Glimepiride	Indomethacin	FALSE
DB00620	DB00188	Triamcinolone	Bortezomib	TRUE
DB00297	DB00758	Bupivacaine	Clopidogrel	FALSE
DB00577	DB00698	Valaciclovir	Nitrofurantoin	FALSE
DB00542	DB00275	Benazepril	Olmesartan	TRUE
DB00180	DB00448	Flunisolide	Lansoprazole	FALSE
DB01193	DB01224	Acebutolol	Quetiapine	TRUE
DB01242	DB01001	Clomipramine	Salbutamol	TRUE
DB01009	DB00577	Ketoprofen	Valaciclovir	FALSE
DB00512	DB01097	Vancomycin	Leflunomide	TRUE
DB00395	DB00136	Carisoprodol	Calcitriol	FALSE
DB00275	DB00252	Olmesartan	Phenytoin	FALSE
DB00829	DB00763	Diazepam	Methimazole	FALSE
DB00394	DB01136	Beclomethasone dipropionate	Carvedilol	FALSE
DB01077	DB00443	Etidronic acid	Betamethasone	FALSE
DB00975	DB00904	Dipyridamole	Ondansetron	FALSE
DB00853	DB00455	Temozolomide	Loratadine	FALSE
DB00379	DB01001	Mexiletine	Salbutamol	FALSE
DB00571	DB01005	Propranolol	Hydroxyurea	FALSE
DB01197	DB00422	Captopril	Methylphenidate	TRUE
DB01097	DB00737	Leflunomide	Meclizine	FALSE
DB00887	DB00184	Bumetanide	Nicotine	FALSE
DB00438	DB00404	Ceftazidime	Alprazolam	FALSE
DB00244	DB00490	Mesalazine	Buspirone	FALSE
DB00603	DB00843	Medroxyprogesterone acetate	Donepezil	FALSE
DB00351	DB00214	Megestrol acetate	Torasemide	FALSE
DB00176	DB00264	Fluvoxamine	Metoprolol	TRUE
DB01195	DB01156	Flecainide	Bupropion	TRUE
DB01045	DB00370	Rifampicin	Mirtazapine	TRUE
DB00585	DB00115	Nizatidine	Cyanocobalamin	FALSE
DB00184	DB01216	Nicotine	Finasteride	FALSE
DB01623	DB00316	Thiothixene	Acetaminophen	FALSE
DB00379	DB00215	Mexiletine	Citalopram	TRUE
DB00975	DB00916	Dipyridamole	Metronidazole	FALSE
DB00458	DB00540	Imipramine	Nortriptyline	TRUE
DB00945	DB01236	Acetylsalicylic acid	Sevoflurane	TRUE
DB00620	DB00315	Triamcinolone	Zolmitriptan	FALSE
DB00315	DB00331	Zolmitriptan	Metformin	FALSE
DB01197	DB00244	Captopril	Mesalazine	TRUE
DB00373	DB00741	Timolol	Hydrocortisone	TRUE
DB00959	DB00184	Methylprednisolone	Nicotine	FALSE
DB00734	DB00668	Risperidone	Epinephrine	FALSE
DB01083	DB00904	Orlistat	Ondansetron	FALSE
DB01076	DB00438	Atorvastatin	Ceftazidime	FALSE
DB00741	DB00912	Hydrocortisone	Repaglinide	TRUE
DB00350	DB01156	Minoxidil	Bupropion	FALSE
DB00630	DB00198	Alendronic acid	Oseltamivir	FALSE
DB00268	DB00842	Ropinirole	Oxazepam	TRUE
DB00557	DB00650	Hydroxyzine	Leucovorin	FALSE
DB00624	DB01079	Testosterone	Tegaserod	FALSE
DB00654	DB01060	Latanoprost	Amoxicillin	FALSE
DB00990	DB00860	Exemestane	Prednisolone	FALSE
DB00203	DB00445	Sildenafil	Epirubicin	FALSE
DB00991	DB00745	Oxaprozin	Modafinil	FALSE
DB00563	DB00900	Methotrexate	Didanosine	FALSE
DB00533	DB00877	Rofecoxib	Sirolimus	FALSE
DB00321	DB00883	Amitriptyline	Isosorbide Dinitrate	FALSE
DB00710	DB00327	Ibandronate	Hydromorphone	FALSE
DB00811	DB00199	Ribavirin	Erythromycin	FALSE
DB01222	DB01043	Budesonide	Memantine	TRUE
DB00250	DB00586	Dapsone	Diclofenac	FALSE
DB01203	DB01211	Nadolol	Clarithromycin	TRUE
DB01248	DB00541	Docetaxel	Vincristine	TRUE
DB00726	DB00722	Trimipramine	Lisinopril	TRUE
DB00999	DB00438	Hydrochlorothiazide	Ceftazidime	FALSE
DB00585	DB00741	Nizatidine	Hydrocortisone	TRUE
DB00213	DB00180	Pantoprazole	Flunisolide	FALSE
DB00252	DB01142	Phenytoin	Doxepin	TRUE
DB01195	DB00575	Flecainide	Clonidine	FALSE
DB00924	DB00808	Cyclobenzaprine	Indapamide	FALSE
DB00335	DB00598	Atenolol	Labetalol	TRUE
DB00681	DB00331	Amphotericin B	Metformin	FALSE
DB00563	DB00762	Methotrexate	Irinotecan	FALSE
DB00250	DB00627	Dapsone	Niacin	FALSE
DB01224	DB00470	Quetiapine	Dronabinol	TRUE
DB00153	DB00904	Ergocalciferol	Ondansetron	FALSE
DB00230	DB00625	Pregabalin	Efavirenz	TRUE
DB00697	DB00654	Tizanidine	Latanoprost	FALSE
DB00710	DB01067	Ibandronate	Glipizide	FALSE
DB01044	DB01097	Gatifloxacin	Leflunomide	FALSE
DB00883	DB00783	Isosorbide Dinitrate	Estradiol	FALSE
DB04441	DB00332	2-Fluoroadenosine	Ipratropium bromide	FALSE
DB00874	DB00881	Guaifenesin	Quinapril	FALSE
DB00341	DB00310	Cetirizine	Chlorthalidone	FALSE
DB00796	DB00794	Candesartan	Primidone	TRUE
DB00465	DB00938	Ketorolac	Salmeterol	FALSE
DB00153	DB00887	Ergocalciferol	Bumetanide	FALSE
DB00363	DB00203	Clozapine	Sildenafil	TRUE
DB00455	DB00270	Loratadine	Isradipine	TRUE
DB00598	DB00230	Labetalol	Pregabalin	TRUE
DB00327	DB00501	Hydromorphone	Cimetidine	TRUE
DB01212	DB00413	Ceftriaxone	Pramipexole	FALSE
DB00924	DB06151	Cyclobenzaprine	Acetylcysteine	FALSE
DB00999	DB00742	Hydrochlorothiazide	Mannitol	TRUE
DB00586	DB00877	Diclofenac	Sirolimus	FALSE
DB00967	DB00958	Desloratadine	Carboplatin	FALSE
DB00489	DB00881	Sotalol	Quinapril	TRUE
DB00275	DB00501	Olmesartan	Cimetidine	FALSE
DB01162	DB01142	Terazosin	Doxepin	FALSE
DB00230	DB01167	Pregabalin	Itraconazole	TRUE
DB01193	DB00370	Acebutolol	Mirtazapine	FALSE
DB00585	DB01029	Nizatidine	Irbesartan	FALSE
DB00533	DB00987	Rofecoxib	Cytarabine	FALSE
DB01611	DB01126	Hydroxychloroquine	Dutasteride	FALSE
DB01173	DB00273	Orphenadrine	Topiramate	TRUE
DB00250	DB00218	Dapsone	Moxifloxacin	FALSE
DB00214	DB00395	Torasemide	Carisoprodol	FALSE
DB00537	DB01242	Ciprofloxacin	Clomipramine	TRUE
DB00999	DB01215	Hydrochlorothiazide	Estazolam	FALSE
DB00184	DB00399	Nicotine	Zoledronic acid	FALSE
DB00924	DB00975	Cyclobenzaprine	Dipyridamole	FALSE
DB00630	DB00191	Alendronic acid	Phentermine	FALSE
DB01112	DB00524	Cefuroxime	Metolazone	FALSE
DB00559	DB00966	Bosentan	Telmisartan	TRUE
DB00624	DB00749	Testosterone	Etodolac	FALSE
DB00401	DB00715	Nisoldipine	Paroxetine	FALSE
DB00887	DB00776	Bumetanide	Oxcarbazepine	FALSE
DB01060	DB00796	Amoxicillin	Candesartan	FALSE
DB00270	DB00537	Isradipine	Ciprofloxacin	TRUE
DB00996	DB01595	Gabapentin	Nitrazepam	TRUE
DB00563	DB01048	Methotrexate	Abacavir	FALSE
DB01248	DB01611	Docetaxel	Hydroxychloroquine	FALSE
DB00425	DB01194	Zolpidem	Brinzolamide	FALSE
DB00945	DB01117	Acetylsalicylic acid	Atovaquone	FALSE
DB00204	DB00497	Dofetilide	Oxycodone	FALSE
DB00480	DB00796	Lenalidomide	Candesartan	TRUE
DB00542	DB00557	Benazepril	Hydroxyzine	FALSE
DB00381	DB00470	Amlodipine	Dronabinol	FALSE
DB00482	DB00877	Celecoxib	Sirolimus	FALSE
DB01197	DB00869	Captopril	Dorzolamide	TRUE
DB00920	DB00695	Ketotifen	Furosemide	FALSE
DB00363	DB00281	Clozapine	Lidocaine	TRUE
DB00443	DB00930	Betamethasone	Colesevelam	TRUE
DB01036	DB00501	Tolterodine	Cimetidine	TRUE
DB00250	DB00661	Dapsone	Verapamil	TRUE
DB00472	DB01291	Fluoxetine	Pirbuterol	FALSE
DB00250	DB00230	Dapsone	Pregabalin	FALSE
DB00422	DB00887	Methylphenidate	Bumetanide	FALSE
DB01240	DB00178	Epoprostenol	Ramipril	TRUE
DB01240	DB00533	Epoprostenol	Rofecoxib	TRUE
DB00268	DB01248	Ropinirole	Docetaxel	FALSE
DB00214	DB01041	Torasemide	Thalidomide	FALSE
DB00586	DB00598	Diclofenac	Labetalol	TRUE
DB00496	DB00421	Darifenacin	Spironolactone	FALSE
DB00829	DB01610	Diazepam	Valganciclovir	FALSE
DB00813	DB00376	Fentanyl	Trihexyphenidyl	TRUE
DB01204	DB00281	Mitoxantrone	Lidocaine	TRUE
DB00959	DB01016	Methylprednisolone	Glyburide	TRUE
DB01197	DB01167	Captopril	Itraconazole	FALSE
DB00512	DB00795	Vancomycin	Sulfasalazine	TRUE
DB00897	DB01029	Triazolam	Irbesartan	FALSE
DB00557	DB00279	Hydroxyzine	Liothyronine	FALSE
DB00577	DB00842	Valaciclovir	Oxazepam	FALSE
DB00315	DB00370	Zolmitriptan	Mirtazapine	TRUE
DB00843	DB00188	Donepezil	Bortezomib	TRUE
DB00381	DB00401	Amlodipine	Nisoldipine	TRUE
DB00598	DB00884	Labetalol	Risedronate	TRUE
DB01204	DB00313	Mitoxantrone	Valproic Acid	FALSE
DB01273	DB01044	Varenicline	Gatifloxacin	FALSE
DB00549	DB00567	Zafirlukast	Cephalexin	FALSE
DB01097	DB01238	Leflunomide	Aripiprazole	FALSE
DB00275	DB01149	Olmesartan	Nefazodone	FALSE
DB00860	DB00737	Prednisolone	Meclizine	FALSE
DB00295	DB00225	Morphine	Gadodiamide	FALSE
DB00438	DB00678	Ceftazidime	Losartan	FALSE
DB00540	DB00794	Nortriptyline	Primidone	TRUE
DB01202	DB00468	Levetiracetam	Quinine	TRUE
DB01413	DB00341	Cefepime	Cetirizine	FALSE
DB01005	DB00313	Hydroxyurea	Valproic Acid	FALSE
DB01212	DB00598	Ceftriaxone	Labetalol	FALSE
DB00853	DB00421	Temozolomide	Spironolactone	FALSE
DB00709	DB00884	Lamivudine	Risedronate	FALSE
DB00285	DB00878	Venlafaxine	Chlorhexidine	FALSE
DB00330	DB00264	Ethambutol	Metoprolol	FALSE
DB00811	DB01190	Ribavirin	Clindamycin	FALSE
DB00248	DB00533	Cabergoline	Rofecoxib	FALSE
DB00455	DB00612	Loratadine	Bisoprolol	FALSE
DB00968	DB00537	Methyldopa	Ciprofloxacin	FALSE
DB00315	DB00695	Zolmitriptan	Furosemide	FALSE
DB01586	DB00567	Ursodeoxycholic acid	Cephalexin	FALSE
DB00153	DB00557	Ergocalciferol	Hydroxyzine	FALSE
DB00313	DB00333	Valproic Acid	Methadone	TRUE
DB00542	DB00586	Benazepril	Diclofenac	TRUE
DB00497	DB00983	Oxycodone	Formoterol	FALSE
DB00115	DB00184	Cyanocobalamin	Nicotine	FALSE
DB01033	DB00175	Mercaptopurine	Pravastatin	FALSE
DB00621	DB00316	Oxandrolone	Acetaminophen	FALSE
DB00916	DB00869	Metronidazole	Dorzolamide	FALSE
DB01248	DB01586	Docetaxel	Ursodeoxycholic acid	FALSE
DB00787	DB00535	Aciclovir	Cefdinir	FALSE
DB01162	DB00783	Terazosin	Estradiol	TRUE
DB00216	DB00370	Eletriptan	Mirtazapine	TRUE
DB00153	DB00203	Ergocalciferol	Sildenafil	TRUE
DB00218	DB00501	Moxifloxacin	Cimetidine	FALSE
DB01137	DB00310	Levofloxacin	Chlorthalidone	FALSE
DB01203	DB00741	Nadolol	Hydrocortisone	TRUE
DB00332	DB00523	Ipratropium bromide	Alitretinoin	FALSE
DB00860	DB00656	Prednisolone	Trazodone	TRUE
DB00999	DB00333	Hydrochlorothiazide	Methadone	TRUE
DB01224	DB00531	Quetiapine	Cyclophosphamide	TRUE
DB00753	DB00695	Isoflurane	Furosemide	FALSE
DB00601	DB00328	Linezolid	Indomethacin	FALSE
DB00770	DB00715	Alprostadil	Paroxetine	FALSE
DB00612	DB01062	Bisoprolol	Oxybutynin	FALSE
DB00641	DB01117	Simvastatin	Atovaquone	FALSE
DB01136	DB01595	Carvedilol	Nitrazepam	FALSE
DB00953	DB00490	Rizatriptan	Buspirone	TRUE
DB00642	DB00343	Pemetrexed	Diltiazem	FALSE
DB00115	DB01126	Cyanocobalamin	Dutasteride	FALSE
DB00334	DB00668	Olanzapine	Epinephrine	FALSE
DB00999	DB01610	Hydrochlorothiazide	Valganciclovir	FALSE
DB01083	DB00656	Orlistat	Trazodone	FALSE
DB00996	DB01059	Gabapentin	Norfloxacin	FALSE
DB00586	DB00480	Diclofenac	Lenalidomide	TRUE
DB00635	DB00379	Prednisone	Mexiletine	FALSE
DB00512	DB00790	Vancomycin	Perindopril	FALSE
DB00968	DB00497	Methyldopa	Oxycodone	FALSE
DB00555	DB00585	Lamotrigine	Nizatidine	FALSE
DB00497	DB00972	Oxycodone	Azelastine	TRUE
DB00512	DB01241	Vancomycin	Gemfibrozil	FALSE
DB00530	DB00727	Erlotinib	Nitroglycerin	FALSE
DB06151	DB00257	Acetylcysteine	Clotrimazole	FALSE
DB00938	DB00188	Salmeterol	Bortezomib	TRUE
DB00829	DB01609	Diazepam	Deferasirox	TRUE
DB00455	DB00889	Loratadine	Granisetron	FALSE
DB01110	DB01068	Miconazole	Clonazepam	FALSE
DB00836	DB00523	Loperamide	Alitretinoin	TRUE
DB00533	DB00367	Rofecoxib	Levonorgestrel	FALSE
DB00757	DB00959	Dolasetron	Methylprednisolone	FALSE
DB00335	DB00549	Atenolol	Zafirlukast	FALSE
DB00193	DB00790	Tramadol	Perindopril	FALSE
DB01212	DB00540	Ceftriaxone	Nortriptyline	FALSE
DB00231	DB00310	Temazepam	Chlorthalidone	FALSE
DB00580	DB00153	Valdecoxib	Ergocalciferol	FALSE
DB00424	DB00601	Hyoscyamine	Linezolid	FALSE
DB01129	DB00377	Rabeprazole	Palonosetron	FALSE
DB00577	DB01241	Valaciclovir	Gemfibrozil	FALSE
DB00820	DB01211	Tadalafil	Clarithromycin	TRUE
DB00153	DB00796	Ergocalciferol	Candesartan	FALSE
DB00975	DB00445	Dipyridamole	Epirubicin	FALSE
DB00741	DB00461	Hydrocortisone	Nabumetone	FALSE
DB00381	DB00396	Amlodipine	Progesterone	TRUE
DB00458	DB00281	Imipramine	Lidocaine	TRUE
DB00377	DB00178	Palonosetron	Ramipril	FALSE
DB01212	DB00373	Ceftriaxone	Timolol	FALSE
DB00790	DB00227	Perindopril	Lovastatin	TRUE
DB00492	DB00275	Fosinopril	Olmesartan	TRUE
DB00243	DB00316	Ranolazine	Acetaminophen	TRUE
DB00969	DB01001	Alosetron	Salbutamol	FALSE
DB00115	DB00912	Cyanocobalamin	Repaglinide	FALSE
DB01083	DB01079	Orlistat	Tegaserod	FALSE
DB00990	DB00158	Exemestane	Folic Acid	FALSE
DB00407	DB01173	Ardeparin	Orphenadrine	FALSE
DB00268	DB01190	Ropinirole	Clindamycin	FALSE
DB00745	DB00675	Modafinil	Tamoxifen	TRUE
DB00115	DB00776	Cyanocobalamin	Oxcarbazepine	FALSE
DB00526	DB00193	Oxaliplatin	Tramadol	FALSE
DB00787	DB00489	Aciclovir	Sotalol	FALSE
DB00136	DB01190	Calcitriol	Clindamycin	FALSE
DB00864	DB01241	Tacrolimus	Gemfibrozil	FALSE
DB00661	DB00270	Verapamil	Isradipine	TRUE
DB06700	DB00533	Desvenlafaxine	Rofecoxib	FALSE
DB00734	DB01095	Risperidone	Fluvastatin	FALSE
DB00458	DB01067	Imipramine	Glipizide	FALSE
DB00454	DB00422	Pethidine	Methylphenidate	FALSE
DB00441	DB00884	Gemcitabine	Risedronate	FALSE
DB00440	DB01156	Trimethoprim	Bupropion	TRUE
DB00563	DB00495	Methotrexate	Zidovudine	FALSE
DB00351	DB01611	Megestrol acetate	Hydroxychloroquine	FALSE
DB00674	DB01050	Galantamine	Ibuprofen	FALSE
DB00690	DB00331	Flurazepam	Metformin	FALSE
DB00350	DB01068	Minoxidil	Clonazepam	FALSE
DB00798	DB00727	Gentamicin	Nitroglycerin	FALSE
DB00422	DB01016	Methylphenidate	Glyburide	FALSE
DB00458	DB00967	Imipramine	Desloratadine	TRUE
DB00441	DB00741	Gemcitabine	Hydrocortisone	TRUE
DB00343	DB00700	Diltiazem	Eplerenone	TRUE
DB00526	DB00887	Oxaliplatin	Bumetanide	FALSE
DB00533	DB00176	Rofecoxib	Fluvoxamine	TRUE
DB00443	DB01609	Betamethasone	Deferasirox	TRUE
DB00557	DB00188	Hydroxyzine	Bortezomib	FALSE
DB01115	DB01006	Nifedipine	Letrozole	FALSE
DB00796	DB00501	Candesartan	Cimetidine	TRUE
DB01413	DB00567	Cefepime	Cephalexin	FALSE
DB01212	DB00321	Ceftriaxone	Amitriptyline	FALSE
DB00635	DB06700	Prednisone	Desvenlafaxine	FALSE
DB00377	DB00584	Palonosetron	Enalapril	FALSE
DB00244	DB00966	Mesalazine	Telmisartan	TRUE
DB01215	DB00407	Estazolam	Ardeparin	FALSE
DB00492	DB00904	Fosinopril	Ondansetron	FALSE
DB00883	DB00790	Isosorbide Dinitrate	Perindopril	TRUE
DB00999	DB00379	Hydrochlorothiazide	Mexiletine	FALSE
DB00248	DB01001	Cabergoline	Salbutamol	FALSE
DB00968	DB01129	Methyldopa	Rabeprazole	FALSE
DB00275	DB00559	Olmesartan	Bosentan	TRUE
DB01193	DB00227	Acebutolol	Lovastatin	TRUE
DB01204	DB00455	Mitoxantrone	Loratadine	TRUE
DB00999	DB02379	Hydrochlorothiazide	Beta-D-Glucose	FALSE
DB00710	DB00423	Ibandronate	Methocarbamol	FALSE
DB00833	DB00421	Cefaclor	Spironolactone	FALSE
DB00624	DB00883	Testosterone	Isosorbide Dinitrate	FALSE
DB00580	DB00363	Valdecoxib	Clozapine	FALSE
DB00321	DB01112	Amitriptyline	Cefuroxime	FALSE
DB00341	DB00376	Cetirizine	Trihexyphenidyl	FALSE
DB00181	DB01197	Baclofen	Captopril	FALSE
DB01162	DB00481	Terazosin	Raloxifene	FALSE
DB00218	DB00559	Moxifloxacin	Bosentan	FALSE
DB00745	DB00484	Modafinil	Brimonidine	FALSE
DB00472	DB00912	Fluoxetine	Repaglinide	TRUE
DB00586	DB01149	Diclofenac	Nefazodone	TRUE
DB00381	DB00523	Amlodipine	Alitretinoin	TRUE
DB00281	DB00806	Lidocaine	Pentoxifylline	TRUE
DB00537	DB00930	Ciprofloxacin	Colesevelam	FALSE
DB00625	DB00734	Efavirenz	Risperidone	TRUE
DB00275	DB01009	Olmesartan	Ketoprofen	TRUE
DB00231	DB00376	Temazepam	Trihexyphenidyl	FALSE
DB00445	DB00468	Epirubicin	Quinine	FALSE
DB00199	DB01142	Erythromycin	Doxepin	TRUE
DB00351	DB00273	Megestrol acetate	Topiramate	FALSE
DB00465	DB00796	Ketorolac	Candesartan	TRUE
DB00708	DB00448	Sufentanil	Lansoprazole	FALSE
DB00612	DB00575	Bisoprolol	Clonidine	TRUE
DB00811	DB01097	Ribavirin	Leflunomide	FALSE
DB01033	DB00381	Mercaptopurine	Amlodipine	FALSE
DB00842	DB00402	Oxazepam	Eszopiclone	TRUE
DB00953	DB00421	Rizatriptan	Spironolactone	FALSE
DB00535	DB01068	Cefdinir	Clonazepam	FALSE
DB01004	DB00722	Ganciclovir	Lisinopril	FALSE
DB00248	DB00678	Cabergoline	Losartan	FALSE
DB00577	DB00806	Valaciclovir	Pentoxifylline	FALSE
DB00673	DB01068	Aprepitant	Clonazepam	TRUE
DB00642	DB00178	Pemetrexed	Ramipril	FALSE
DB00454	DB01020	Pethidine	Isosorbide Mononitrate	FALSE
DB01586	DB01062	Ursodeoxycholic acid	Oxybutynin	FALSE
DB00153	DB00402	Ergocalciferol	Eszopiclone	FALSE
DB00727	DB00496	Nitroglycerin	Darifenacin	FALSE
DB00742	DB00438	Mannitol	Ceftazidime	FALSE
DB00275	DB00804	Olmesartan	Dicyclomine	FALSE
DB01224	DB00833	Quetiapine	Cefaclor	FALSE
DB01193	DB00445	Acebutolol	Epirubicin	FALSE
DB01212	DB00624	Ceftriaxone	Testosterone	FALSE
DB01112	DB01216	Cefuroxime	Finasteride	FALSE
DB00424	DB01156	Hyoscyamine	Bupropion	FALSE
DB00605	DB00370	Sulindac	Mirtazapine	FALSE
DB01032	DB00715	Probenecid	Paroxetine	FALSE
DB00808	DB00557	Indapamide	Hydroxyzine	FALSE
DB00681	DB00950	Amphotericin B	Fexofenadine	FALSE
DB01195	DB01224	Flecainide	Quetiapine	TRUE
DB00598	DB00193	Labetalol	Tramadol	FALSE
DB00448	DB00753	Lansoprazole	Isoflurane	FALSE
DB00455	DB00762	Loratadine	Irinotecan	TRUE
DB00153	DB01216	Ergocalciferol	Finasteride	FALSE
DB00967	DB00373	Desloratadine	Timolol	TRUE
DB00213	DB00519	Pantoprazole	Trandolapril	FALSE
DB00215	DB01188	Citalopram	Ciclopirox	FALSE
DB00461	DB01241	Nabumetone	Gemfibrozil	FALSE
DB00328	DB00897	Indomethacin	Triazolam	FALSE
DB01195	DB01062	Flecainide	Oxybutynin	FALSE
DB01203	DB01216	Nadolol	Finasteride	FALSE
DB00612	DB00227	Bisoprolol	Lovastatin	TRUE
DB00390	DB00523	Digoxin	Alitretinoin	TRUE
DB01195	DB00881	Flecainide	Quinapril	FALSE
DB00559	DB00577	Bosentan	Valaciclovir	FALSE
DB00284	DB00443	Acarbose	Betamethasone	TRUE
DB00458	DB00938	Imipramine	Salmeterol	TRUE
DB00819	DB00904	Acetazolamide	Ondansetron	FALSE
DB00962	DB00938	Zaleplon	Salmeterol	FALSE
DB00216	DB00695	Eletriptan	Furosemide	FALSE
DB01248	DB00328	Docetaxel	Indomethacin	TRUE
DB01009	DB01202	Ketoprofen	Levetiracetam	FALSE
DB00953	DB00390	Rizatriptan	Digoxin	FALSE
DB01589	DB00451	Quazepam	Levothyroxine	FALSE
DB00883	DB00656	Isosorbide Dinitrate	Trazodone	FALSE
DB00627	DB00549	Niacin	Zafirlukast	FALSE
DB01193	DB01067	Acebutolol	Glipizide	TRUE
DB00571	DB01045	Propranolol	Rifampicin	TRUE
DB01224	DB00877	Quetiapine	Sirolimus	TRUE
DB00950	DB00877	Fexofenadine	Sirolimus	TRUE
DB00621	DB01001	Oxandrolone	Salbutamol	FALSE
DB00244	DB00745	Mesalazine	Modafinil	FALSE
DB00630	DB01032	Alendronic acid	Probenecid	FALSE
DB00338	DB00712	Omeprazole	Flurbiprofen	TRUE
DB00959	DB01216	Methylprednisolone	Finasteride	FALSE
DB00248	DB00950	Cabergoline	Fexofenadine	FALSE
DB00996	DB01110	Gabapentin	Miconazole	TRUE
DB00571	DB00625	Propranolol	Efavirenz	TRUE
DB00252	DB00188	Phenytoin	Bortezomib	TRUE
DB00459	DB00186	Acitretin	Lorazepam	FALSE
DB00481	DB00184	Raloxifene	Nicotine	FALSE
DB00713	DB00443	Oxacillin	Betamethasone	FALSE
DB00475	DB01001	Chlordiazepoxide	Salbutamol	FALSE
DB00906	DB00177	Tiagabine	Valsartan	FALSE
DB00999	DB00176	Hydrochlorothiazide	Fluvoxamine	TRUE
DB01586	DB01112	Ursodeoxycholic acid	Cefuroxime	FALSE
DB00627	DB00790	Niacin	Perindopril	FALSE
DB00947	DB00758	Fulvestrant	Clopidogrel	FALSE
DB00490	DB00257	Buspirone	Clotrimazole	TRUE
DB01193	DB00115	Acebutolol	Cyanocobalamin	FALSE
DB00481	DB01126	Raloxifene	Dutasteride	FALSE
DB01248	DB00987	Docetaxel	Cytarabine	TRUE
DB00969	DB00758	Alosetron	Clopidogrel	FALSE
DB00669	DB01023	Sumatriptan	Felodipine	FALSE
DB00275	DB00585	Olmesartan	Nizatidine	FALSE
DB01263	DB00863	Posaconazole	Ranitidine	TRUE
DB00503	DB00575	Ritonavir	Clonidine	TRUE
DB00248	DB00390	Cabergoline	Digoxin	TRUE
DB01060	DB00524	Amoxicillin	Metolazone	FALSE
DB00180	DB00186	Flunisolide	Lorazepam	FALSE
DB01240	DB00727	Epoprostenol	Nitroglycerin	FALSE
DB01083	DB00749	Orlistat	Etodolac	FALSE
DB00630	DB00194	Alendronic acid	Vidarabine	FALSE
DB00407	DB00549	Ardeparin	Zafirlukast	FALSE
DB00920	DB00635	Ketotifen	Prednisone	FALSE
DB00270	DB00421	Isradipine	Spironolactone	TRUE
DB00363	DB00395	Clozapine	Carisoprodol	TRUE
DB00544	DB00227	Fluorouracil	Lovastatin	FALSE
DB00697	DB01023	Tizanidine	Felodipine	TRUE
DB00194	DB00715	Vidarabine	Paroxetine	FALSE
DB00669	DB00966	Sumatriptan	Telmisartan	FALSE
DB01263	DB00695	Posaconazole	Furosemide	FALSE
DB00864	DB00900	Tacrolimus	Didanosine	FALSE
DB01068	DB00717	Clonazepam	Norethisterone	FALSE
DB00598	DB00564	Labetalol	Carbamazepine	FALSE
DB00724	DB00863	Imiquimod	Ranitidine	FALSE
DB00710	DB00741	Ibandronate	Hydrocortisone	FALSE
DB00399	DB01238	Zoledronic acid	Aripiprazole	FALSE
DB01229	DB04441	Paclitaxel	2-Fluoroadenosine	FALSE
DB00787	DB00991	Aciclovir	Oxaprozin	FALSE
DB00808	DB01067	Indapamide	Glipizide	TRUE
DB00313	DB00605	Valproic Acid	Sulindac	FALSE
DB00598	DB00741	Labetalol	Hydrocortisone	FALSE
DB00230	DB00317	Pregabalin	Gefitinib	FALSE
DB00649	DB00531	Stavudine	Cyclophosphamide	FALSE
DB01233	DB00770	Metoclopramide	Alprostadil	FALSE
DB01212	DB00745	Ceftriaxone	Modafinil	FALSE
DB00199	DB00843	Erythromycin	Donepezil	TRUE
DB01118	DB00938	Amiodarone	Salmeterol	TRUE
DB01149	DB01020	Nefazodone	Isosorbide Mononitrate	TRUE
DB00950	DB01264	Fexofenadine	Darunavir	FALSE
DB00422	DB00222	Methylphenidate	Glimepiride	FALSE
DB00213	DB00513	Pantoprazole	Aminocaproic Acid	FALSE
DB00350	DB00563	Minoxidil	Methotrexate	FALSE
DB00642	DB00421	Pemetrexed	Spironolactone	FALSE
DB00945	DB00611	Acetylsalicylic acid	Butorphanol	FALSE
DB00422	DB01023	Methylphenidate	Felodipine	TRUE
DB01223	DB00425	Aminophylline	Zolpidem	FALSE
DB00213	DB00182	Pantoprazole	Amphetamine	TRUE
DB01156	DB00310	Bupropion	Chlorthalidone	FALSE
DB00194	DB00537	Vidarabine	Ciprofloxacin	FALSE
DB00268	DB00512	Ropinirole	Vancomycin	FALSE
DB00281	DB01241	Lidocaine	Gemfibrozil	TRUE
DB00975	DB00620	Dipyridamole	Triamcinolone	FALSE
DB00787	DB00833	Aciclovir	Cefaclor	FALSE
DB01020	DB00310	Isosorbide Mononitrate	Chlorthalidone	TRUE
DB01050	DB00960	Ibuprofen	Pindolol	TRUE
DB00443	DB00549	Betamethasone	Zafirlukast	FALSE
DB00575	DB00857	Clonidine	Terbinafine	TRUE
DB00448	DB00538	Lansoprazole	Gadoversetamide	FALSE
DB01062	DB00503	Oxybutynin	Ritonavir	TRUE
DB01009	DB00214	Ketoprofen	Torasemide	TRUE
DB00545	DB01104	Pyridostigmine	Sertraline	FALSE
DB00571	DB00208	Propranolol	Ticlopidine	TRUE
DB00275	DB01190	Olmesartan	Clindamycin	FALSE
DB01026	DB01020	Ketoconazole	Isosorbide Mononitrate	TRUE
DB00586	DB01291	Diclofenac	Pirbuterol	FALSE
DB00542	DB00620	Benazepril	Triamcinolone	FALSE
DB00678	DB00878	Losartan	Chlorhexidine	FALSE
DB01039	DB00668	Fenofibrate	Epinephrine	FALSE
DB00975	DB00281	Dipyridamole	Lidocaine	TRUE
DB01212	DB00423	Ceftriaxone	Methocarbamol	FALSE
DB00214	DB00490	Torasemide	Buspirone	FALSE
DB00407	DB00915	Ardeparin	Amantadine	FALSE
DB00231	DB00176	Temazepam	Fluvoxamine	TRUE
DB00912	DB00468	Repaglinide	Quinine	TRUE
DB00745	DB00549	Modafinil	Zafirlukast	TRUE
DB00864	DB00501	Tacrolimus	Cimetidine	TRUE
DB00535	DB00584	Cefdinir	Enalapril	FALSE
DB00531	DB00938	Cyclophosphamide	Salmeterol	FALSE
DB00990	DB01069	Exemestane	Promethazine	FALSE
DB01156	DB00877	Bupropion	Sirolimus	FALSE
DB00709	DB01112	Lamivudine	Cefuroxime	FALSE
DB00675	DB01023	Tamoxifen	Felodipine	TRUE
DB00698	DB00959	Nitrofurantoin	Methylprednisolone	FALSE
DB00351	DB00328	Megestrol acetate	Indomethacin	TRUE
DB00252	DB01041	Phenytoin	Thalidomide	TRUE
DB00582	DB00331	Voriconazole	Metformin	FALSE
DB00813	DB00972	Fentanyl	Azelastine	TRUE
DB00268	DB00675	Ropinirole	Tamoxifen	TRUE
DB00519	DB00722	Trandolapril	Lisinopril	TRUE
DB00884	DB00877	Risedronate	Sirolimus	TRUE
DB00650	DB00468	Leucovorin	Quinine	FALSE
DB00540	DB01112	Nortriptyline	Cefuroxime	FALSE
DB01115	DB00684	Nifedipine	Tobramycin	FALSE
DB00351	DB00395	Megestrol acetate	Carisoprodol	FALSE
DB00654	DB00489	Latanoprost	Sotalol	FALSE
DB01009	DB00887	Ketoprofen	Bumetanide	TRUE
DB01077	DB00407	Etidronic acid	Ardeparin	FALSE
DB00724	DB00186	Imiquimod	Lorazepam	FALSE
DB00864	DB00461	Tacrolimus	Nabumetone	TRUE
DB01059	DB00497	Norfloxacin	Oxycodone	FALSE
DB01001	DB00339	Salbutamol	Pyrazinamide	FALSE
DB00136	DB00501	Calcitriol	Cimetidine	FALSE
DB00563	DB00377	Methotrexate	Palonosetron	FALSE
DB00975	DB00741	Dipyridamole	Hydrocortisone	TRUE
DB00661	DB01609	Verapamil	Deferasirox	TRUE
DB00612	DB00567	Bisoprolol	Cephalexin	FALSE
DB00332	DB00396	Ipratropium bromide	Progesterone	FALSE
DB01005	DB01132	Hydroxyurea	Pioglitazone	FALSE
DB00819	DB01050	Acetazolamide	Ibuprofen	FALSE
DB00315	DB00904	Zolmitriptan	Ondansetron	TRUE
DB01060	DB01229	Amoxicillin	Paclitaxel	FALSE
DB00734	DB00541	Risperidone	Vincristine	TRUE
DB00583	DB01001	L-Carnitine	Salbutamol	FALSE
DB00443	DB00310	Betamethasone	Chlorthalidone	TRUE
DB00842	DB00199	Oxazepam	Erythromycin	TRUE
DB01610	DB00973	Valganciclovir	Ezetimibe	FALSE
DB00492	DB00433	Fosinopril	Prochlorperazine	FALSE
DB00533	DB04441	Rofecoxib	2-Fluoroadenosine	FALSE
DB00458	DB00115	Imipramine	Cyanocobalamin	FALSE
DB00227	DB00930	Lovastatin	Colesevelam	FALSE
DB00203	DB00658	Sildenafil	Sevelamer	FALSE
DB00426	DB00327	Famciclovir	Hydromorphone	FALSE
DB00715	DB00918	Paroxetine	Almotriptan	TRUE
DB01006	DB00273	Letrozole	Topiramate	FALSE
DB01062	DB00874	Oxybutynin	Guaifenesin	FALSE
DB01327	DB00230	Cefazolin	Pregabalin	FALSE
DB00531	DB00627	Cyclophosphamide	Niacin	FALSE
DB00196	DB00605	Fluconazole	Sulindac	FALSE
DB00790	DB01069	Perindopril	Promethazine	FALSE
DB00790	DB00433	Perindopril	Prochlorperazine	FALSE
DB01037	DB01104	Selegiline	Sertraline	TRUE
DB00194	DB00829	Vidarabine	Diazepam	FALSE
DB00697	DB00222	Tizanidine	Glimepiride	FALSE
DB00813	DB00494	Fentanyl	Entacapone	TRUE
DB01248	DB00795	Docetaxel	Sulfasalazine	FALSE
DB00953	DB00727	Rizatriptan	Nitroglycerin	FALSE
DB00401	DB01068	Nisoldipine	Clonazepam	FALSE
DB00811	DB00445	Ribavirin	Epirubicin	FALSE
DB00975	DB01069	Dipyridamole	Promethazine	TRUE
DB01586	DB01016	Ursodeoxycholic acid	Glyburide	FALSE
DB00209	DB00863	Trospium	Ranitidine	FALSE
DB00327	DB00523	Hydromorphone	Alitretinoin	FALSE
DB00582	DB00341	Voriconazole	Cetirizine	FALSE
DB00709	DB01020	Lamivudine	Isosorbide Mononitrate	FALSE
DB00945	DB00371	Acetylsalicylic acid	Meprobamate	TRUE
DB00455	DB00915	Loratadine	Amantadine	FALSE
DB01036	DB00658	Tolterodine	Sevelamer	FALSE
DB01215	DB00331	Estazolam	Metformin	FALSE
DB01032	DB00331	Probenecid	Metformin	FALSE
DB01009	DB01273	Ketoprofen	Varenicline	FALSE
DB00250	DB01132	Dapsone	Pioglitazone	TRUE
DB00482	DB01264	Celecoxib	Darunavir	TRUE
DB00945	DB01181	Acetylsalicylic acid	Ifosfamide	FALSE
DB01203	DB01044	Nadolol	Gatifloxacin	FALSE
DB00745	DB01241	Modafinil	Gemfibrozil	TRUE
DB01137	DB00611	Levofloxacin	Butorphanol	FALSE
DB00745	DB01229	Modafinil	Paclitaxel	TRUE
DB00376	DB00178	Trihexyphenidyl	Ramipril	FALSE
DB01115	DB01217	Nifedipine	Anastrozole	FALSE
DB00484	DB00395	Brimonidine	Carisoprodol	TRUE
DB00924	DB00541	Cyclobenzaprine	Vincristine	FALSE
DB01204	DB00584	Mitoxantrone	Enalapril	TRUE
DB00214	DB00650	Torasemide	Leucovorin	FALSE
DB00577	DB01203	Valaciclovir	Nadolol	FALSE
DB00530	DB00563	Erlotinib	Methotrexate	FALSE
DB01097	DB00958	Leflunomide	Carboplatin	TRUE
DB00426	DB01132	Famciclovir	Pioglitazone	FALSE
DB00477	DB00390	Chlorpromazine	Digoxin	TRUE
DB00446	DB00451	Chloramphenicol	Levothyroxine	FALSE
DB01193	DB00575	Acebutolol	Clonidine	TRUE
DB01291	DB00557	Pirbuterol	Hydroxyzine	FALSE
DB01062	DB00857	Oxybutynin	Terbinafine	FALSE
DB00555	DB00484	Lamotrigine	Brimonidine	TRUE
DB00555	DB00351	Lamotrigine	Megestrol acetate	TRUE
DB00218	DB00585	Moxifloxacin	Nizatidine	FALSE
DB00649	DB00973	Stavudine	Ezetimibe	FALSE
DB00808	DB00327	Indapamide	Hydromorphone	TRUE
DB00181	DB01211	Baclofen	Clarithromycin	FALSE
DB00580	DB00993	Valdecoxib	Azathioprine	FALSE
DB00851	DB00407	Dacarbazine	Ardeparin	FALSE
DB00590	DB00804	Doxazosin	Dicyclomine	FALSE
DB01212	DB00461	Ceftriaxone	Nabumetone	FALSE
DB00136	DB00737	Calcitriol	Meclizine	FALSE
DB01586	DB00951	Ursodeoxycholic acid	Isoniazid	FALSE
DB00238	DB00904	Nevirapine	Ondansetron	TRUE
DB00213	DB01047	Pantoprazole	Fluocinonide	FALSE
DB00860	DB00874	Prednisolone	Guaifenesin	FALSE
DB01001	DB01219	Salbutamol	Dantrolene	FALSE
DB00586	DB01085	Diclofenac	Pilocarpine	FALSE
DB00351	DB01112	Megestrol acetate	Cefuroxime	FALSE
DB00321	DB01162	Amitriptyline	Terazosin	TRUE
DB01162	DB00252	Terazosin	Phenytoin	TRUE
DB00315	DB00557	Zolmitriptan	Hydroxyzine	FALSE
DB00196	DB00297	Fluconazole	Bupivacaine	TRUE
DB00346	DB00884	Alfuzosin	Risedronate	TRUE
DB00993	DB00433	Azathioprine	Prochlorperazine	FALSE
DB01042	DB00215	Melphalan	Citalopram	FALSE
DB00586	DB00426	Diclofenac	Famciclovir	FALSE
DB00454	DB00351	Pethidine	Megestrol acetate	FALSE
DB00540	DB00214	Nortriptyline	Torasemide	FALSE
DB00983	DB01132	Formoterol	Pioglitazone	FALSE
DB00790	DB00881	Perindopril	Quinapril	TRUE
DB01202	DB01241	Levetiracetam	Gemfibrozil	FALSE
DB01586	DB00207	Ursodeoxycholic acid	Azithromycin	FALSE
DB00373	DB00745	Timolol	Modafinil	TRUE
DB01202	DB00806	Levetiracetam	Pentoxifylline	FALSE
DB00443	DB01264	Betamethasone	Darunavir	TRUE
DB00343	DB00523	Diltiazem	Alitretinoin	TRUE
DB00951	DB01039	Isoniazid	Fenofibrate	FALSE
DB00959	DB01238	Methylprednisolone	Aripiprazole	FALSE
DB00244	DB00423	Mesalazine	Methocarbamol	FALSE
DB00374	DB00863	Treprostinil	Ranitidine	FALSE
DB00658	DB01586	Sevelamer	Ursodeoxycholic acid	FALSE
DB00555	DB01173	Lamotrigine	Orphenadrine	TRUE
DB01204	DB00533	Mitoxantrone	Rofecoxib	FALSE
DB00361	DB00313	Vinorelbine	Valproic Acid	FALSE
DB00373	DB00327	Timolol	Hydromorphone	FALSE
DB00582	DB00231	Voriconazole	Temazepam	TRUE
DB00808	DB00136	Indapamide	Calcitriol	FALSE
DB00661	DB00889	Verapamil	Granisetron	TRUE
DB00851	DB01001	Dacarbazine	Salbutamol	FALSE
DB01212	DB00470	Ceftriaxone	Dronabinol	FALSE
DB00279	DB00567	Liothyronine	Cephalexin	FALSE
DB00864	DB01273	Tacrolimus	Varenicline	FALSE
DB00571	DB00951	Propranolol	Isoniazid	TRUE
DB00115	DB01118	Cyanocobalamin	Amiodarone	FALSE
DB00184	DB00737	Nicotine	Meclizine	FALSE
DB01009	DB00252	Ketoprofen	Phenytoin	TRUE
DB00862	DB00783	Vardenafil	Estradiol	FALSE
DB01137	DB01077	Levofloxacin	Etidronic acid	FALSE
DB00533	DB00495	Rofecoxib	Zidovudine	FALSE
DB00916	DB00484	Metronidazole	Brimonidine	FALSE
DB01586	DB00273	Ursodeoxycholic acid	Topiramate	FALSE
DB00654	DB00811	Latanoprost	Ribavirin	FALSE
DB00209	DB00715	Trospium	Paroxetine	FALSE
DB00222	DB00675	Glimepiride	Tamoxifen	FALSE
DB00968	DB01068	Methyldopa	Clonazepam	FALSE
DB00413	DB00842	Pramipexole	Oxazepam	TRUE
DB01115	DB00962	Nifedipine	Zaleplon	FALSE
DB00410	DB00343	Mupirocin	Diltiazem	FALSE
DB00231	DB01059	Temazepam	Norfloxacin	FALSE
DB00443	DB01150	Betamethasone	Cefprozil	FALSE
DB00757	DB00370	Dolasetron	Mirtazapine	TRUE
DB01212	DB00489	Ceftriaxone	Sotalol	FALSE
DB01079	DB00795	Tegaserod	Sulfasalazine	FALSE
DB00390	DB01105	Digoxin	Sibutramine	FALSE
DB00851	DB00695	Dacarbazine	Furosemide	FALSE
DB00564	DB00605	Carbamazepine	Sulindac	FALSE
DB01062	DB00501	Oxybutynin	Cimetidine	FALSE
DB00310	DB00796	Chlorthalidone	Candesartan	TRUE
DB00231	DB00983	Temazepam	Formoterol	FALSE
DB01248	DB00864	Docetaxel	Tacrolimus	TRUE
DB01137	DB01595	Levofloxacin	Nitrazepam	TRUE
DB00343	DB00878	Diltiazem	Chlorhexidine	FALSE
DB00860	DB00470	Prednisolone	Dronabinol	TRUE
DB00585	DB00327	Nizatidine	Hydromorphone	FALSE
DB01033	DB00577	Mercaptopurine	Valaciclovir	FALSE
DB00341	DB00968	Cetirizine	Methyldopa	FALSE
DB00208	DB00950	Ticlopidine	Fexofenadine	FALSE
DB00439	DB00215	Cerivastatin	Citalopram	TRUE
DB01050	DB00918	Ibuprofen	Almotriptan	FALSE
DB00426	DB00727	Famciclovir	Nitroglycerin	FALSE
DB00526	DB00675	Oxaliplatin	Tamoxifen	FALSE

## Sheet: matrix perturbation
Drug ID1	Drug ID2	Drug Name1	Drug Name2	Confirm?
DB00495	DB00451	Zidovudine	Levothyroxine	TRUE
DB00945	DB01033	Acetylsalicylic acid	Mercaptopurine	FALSE
DB01264	DB00863	Darunavir	Ranitidine	TRUE
DB00582	DB01136	Voriconazole	Carvedilol	TRUE
DB00658	DB00331	Sevelamer	Metformin	FALSE
DB00990	DB00635	Exemestane	Prednisone	FALSE
DB00346	DB00630	Alfuzosin	Alendronic acid	FALSE
DB00535	DB00813	Cefdinir	Fentanyl	FALSE
DB01193	DB00264	Acebutolol	Metoprolol	TRUE
DB00537	DB00869	Ciprofloxacin	Dorzolamide	FALSE
DB00675	DB00966	Tamoxifen	Telmisartan	TRUE
DB00853	DB00404	Temozolomide	Alprazolam	FALSE
DB00820	DB01020	Tadalafil	Isosorbide Mononitrate	TRUE
DB00213	DB00310	Pantoprazole	Chlorthalidone	FALSE
DB01197	DB00468	Captopril	Quinine	TRUE
DB00749	DB01142	Etodolac	Doxepin	FALSE
DB00758	DB00987	Clopidogrel	Cytarabine	FALSE
DB00999	DB00545	Hydrochlorothiazide	Pyridostigmine	FALSE
DB00334	DB00795	Olanzapine	Sulfasalazine	FALSE
DB00715	DB01264	Paroxetine	Darunavir	TRUE
DB01059	DB00448	Norfloxacin	Lansoprazole	FALSE
DB00853	DB00571	Temozolomide	Propranolol	FALSE
DB00630	DB00238	Alendronic acid	Nevirapine	FALSE
DB00327	DB00675	Hydromorphone	Tamoxifen	FALSE
DB00327	DB00115	Hydromorphone	Cyanocobalamin	FALSE
DB00440	DB00404	Trimethoprim	Alprazolam	TRUE
DB00690	DB00641	Flurazepam	Simvastatin	FALSE
DB01224	DB01006	Quetiapine	Letrozole	FALSE
DB00862	DB00407	Vardenafil	Ardeparin	FALSE
DB01162	DB01202	Terazosin	Levetiracetam	TRUE
DB01136	DB00989	Carvedilol	Rivastigmine	TRUE
DB00331	DB00470	Metformin	Dronabinol	FALSE
DB00601	DB01112	Linezolid	Cefuroxime	FALSE
DB00624	DB00656	Testosterone	Trazodone	FALSE
DB00571	DB01203	Propranolol	Nadolol	TRUE
DB00630	DB00495	Alendronic acid	Zidovudine	FALSE
DB01586	DB00842	Ursodeoxycholic acid	Oxazepam	FALSE
DB00675	DB01216	Tamoxifen	Finasteride	FALSE
DB00441	DB00727	Gemcitabine	Nitroglycerin	FALSE
DB00275	DB00806	Olmesartan	Pentoxifylline	TRUE
DB01036	DB00806	Tolterodine	Pentoxifylline	FALSE
DB00690	DB00863	Flurazepam	Ranitidine	TRUE
DB01273	DB01097	Varenicline	Leflunomide	FALSE
DB00281	DB00501	Lidocaine	Cimetidine	TRUE
DB00722	DB00915	Lisinopril	Amantadine	FALSE
DB00836	DB01273	Loperamide	Varenicline	FALSE
DB00951	DB01068	Isoniazid	Clonazepam	FALSE
DB00208	DB01050	Ticlopidine	Ibuprofen	TRUE
DB00853	DB00758	Temozolomide	Clopidogrel	FALSE
DB00153	DB01132	Ergocalciferol	Pioglitazone	FALSE
DB00734	DB00930	Risperidone	Colesevelam	FALSE
DB00533	DB00496	Rofecoxib	Darifenacin	FALSE
DB00820	DB00734	Tadalafil	Risperidone	FALSE
DB00770	DB00186	Alprostadil	Lorazepam	FALSE
DB00275	DB00959	Olmesartan	Methylprednisolone	FALSE
DB00238	DB00482	Nevirapine	Celecoxib	TRUE
DB00820	DB00407	Tadalafil	Ardeparin	FALSE
DB00598	DB01039	Labetalol	Fenofibrate	FALSE
DB00231	DB00991	Temazepam	Oxaprozin	FALSE
DB00540	DB00967	Nortriptyline	Desloratadine	TRUE
DB00580	DB00512	Valdecoxib	Vancomycin	TRUE
DB00426	DB00557	Famciclovir	Hydroxyzine	FALSE
DB00472	DB00214	Fluoxetine	Torasemide	FALSE
DB00747	DB00695	Scopolamine	Furosemide	FALSE
DB00567	DB00794	Cephalexin	Primidone	TRUE
DB00203	DB01079	Sildenafil	Tegaserod	FALSE
DB00194	DB00443	Vidarabine	Betamethasone	FALSE
DB01132	DB01190	Pioglitazone	Clindamycin	FALSE
DB00563	DB00480	Methotrexate	Lenalidomide	FALSE
DB01212	DB00481	Ceftriaxone	Raloxifene	FALSE
DB00426	DB00564	Famciclovir	Carbamazepine	TRUE
DB01327	DB00203	Cefazolin	Sildenafil	FALSE
DB01413	DB01115	Cefepime	Nifedipine	FALSE
DB00186	DB01105	Lorazepam	Sibutramine	FALSE
DB00218	DB00328	Moxifloxacin	Indomethacin	FALSE
DB00559	DB00586	Bosentan	Diclofenac	TRUE
DB00806	DB00313	Pentoxifylline	Valproic Acid	FALSE
DB00860	DB00490	Prednisolone	Buspirone	TRUE
DB00313	DB00188	Valproic Acid	Bortezomib	TRUE
DB00458	DB01216	Imipramine	Finasteride	FALSE
DB01291	DB00230	Pirbuterol	Pregabalin	FALSE
DB00557	DB00909	Hydroxyzine	Zonisamide	TRUE
DB01195	DB00584	Flecainide	Enalapril	FALSE
DB06700	DB00715	Desvenlafaxine	Paroxetine	TRUE
DB01215	DB00641	Estazolam	Simvastatin	FALSE
DB00285	DB00317	Venlafaxine	Gefitinib	TRUE
DB00327	DB00541	Hydromorphone	Vincristine	FALSE
DB00250	DB00404	Dapsone	Alprazolam	FALSE
DB00635	DB00194	Prednisone	Vidarabine	FALSE
DB01193	DB00950	Acebutolol	Fexofenadine	TRUE
DB00571	DB01005	Propranolol	Hydroxyurea	FALSE
DB01045	DB00370	Rifampicin	Mirtazapine	TRUE
DB00270	DB00727	Isradipine	Nitroglycerin	TRUE
DB00889	DB00332	Granisetron	Ipratropium bromide	FALSE
DB00727	DB00877	Nitroglycerin	Sirolimus	FALSE
DB00953	DB00178	Rizatriptan	Ramipril	FALSE
DB00465	DB01202	Ketorolac	Levetiracetam	FALSE
DB00204	DB01115	Dofetilide	Nifedipine	FALSE
DB00773	DB00175	Etoposide	Pravastatin	TRUE
DB01211	DB00790	Clarithromycin	Perindopril	TRUE
DB00862	DB00884	Vardenafil	Risedronate	FALSE
DB00675	DB00650	Tamoxifen	Leucovorin	FALSE
DB01212	DB00783	Ceftriaxone	Estradiol	FALSE
DB00697	DB00396	Tizanidine	Progesterone	FALSE
DB01033	DB01068	Mercaptopurine	Clonazepam	FALSE
DB01162	DB00281	Terazosin	Lidocaine	FALSE
DB01233	DB00820	Metoclopramide	Tadalafil	FALSE
DB00230	DB00257	Pregabalin	Clotrimazole	TRUE
DB01195	DB00590	Flecainide	Doxazosin	FALSE
DB00727	DB01006	Nitroglycerin	Letrozole	FALSE
DB00559	DB00334	Bosentan	Olanzapine	FALSE
DB00996	DB00850	Gabapentin	Perphenazine	TRUE
DB00370	DB00987	Mirtazapine	Cytarabine	FALSE
DB01202	DB01044	Levetiracetam	Gatifloxacin	FALSE
DB00181	DB01020	Baclofen	Isosorbide Mononitrate	FALSE
DB00533	DB00480	Rofecoxib	Lenalidomide	FALSE
DB00363	DB00796	Clozapine	Candesartan	TRUE
DB00231	DB01291	Temazepam	Pirbuterol	FALSE
DB01149	DB00158	Nefazodone	Folic Acid	FALSE
DB00836	DB01044	Loperamide	Gatifloxacin	FALSE
DB00277	DB00567	Theophylline	Cephalexin	FALSE
DB01193	DB00332	Acebutolol	Ipratropium bromide	FALSE
DB00563	DB00878	Methotrexate	Chlorhexidine	FALSE
DB00230	DB00857	Pregabalin	Terbinafine	TRUE
DB01059	DB01001	Norfloxacin	Salbutamol	FALSE
DB00577	DB00495	Valaciclovir	Zidovudine	TRUE
DB00571	DB00277	Propranolol	Theophylline	TRUE
DB00218	DB00650	Moxifloxacin	Leucovorin	FALSE
DB00601	DB00328	Linezolid	Indomethacin	FALSE
DB01197	DB00749	Captopril	Etodolac	TRUE
DB00627	DB00959	Niacin	Methylprednisolone	FALSE
DB01050	DB01610	Ibuprofen	Valganciclovir	FALSE
DB00999	DB00690	Hydrochlorothiazide	Flurazepam	FALSE
DB00218	DB00422	Moxifloxacin	Methylphenidate	FALSE
DB00790	DB00584	Perindopril	Enalapril	TRUE
DB01610	DB00443	Valganciclovir	Betamethasone	FALSE
DB00829	DB00310	Diazepam	Chlorthalidone	FALSE
DB00231	DB00930	Temazepam	Colesevelam	FALSE
DB04441	DB00332	2-Fluoroadenosine	Ipratropium bromide	FALSE
DB01193	DB00927	Acebutolol	Famotidine	FALSE
DB00577	DB01097	Valaciclovir	Leflunomide	FALSE
DB00842	DB00620	Oxazepam	Triamcinolone	FALSE
DB00537	DB00909	Ciprofloxacin	Zonisamide	FALSE
DB01195	DB00927	Flecainide	Famotidine	TRUE
DB00916	DB00889	Metronidazole	Granisetron	TRUE
DB00244	DB00328	Mesalazine	Indomethacin	TRUE
DB00213	DB00333	Pantoprazole	Methadone	TRUE
DB00559	DB00567	Bosentan	Cephalexin	TRUE
DB01077	DB00813	Etidronic acid	Fentanyl	FALSE
DB00213	DB00475	Pantoprazole	Chlordiazepoxide	FALSE
DB00836	DB00951	Loperamide	Isoniazid	TRUE
DB00230	DB00544	Pregabalin	Fluorouracil	FALSE
DB01097	DB00737	Leflunomide	Meclizine	FALSE
DB00549	DB00567	Zafirlukast	Cephalexin	FALSE
DB00438	DB00404	Ceftazidime	Alprazolam	FALSE
DB00455	DB01045	Loratadine	Rifampicin	TRUE
DB01026	DB00158	Ketoconazole	Folic Acid	FALSE
DB00555	DB01044	Lamotrigine	Gatifloxacin	FALSE
DB00620	DB00315	Triamcinolone	Zolmitriptan	FALSE
DB00184	DB01216	Nicotine	Finasteride	FALSE
DB01097	DB01238	Leflunomide	Aripiprazole	FALSE
DB00993	DB00734	Azathioprine	Risperidone	FALSE
DB00836	DB01045	Loperamide	Rifampicin	TRUE
DB00673	DB00829	Aprepitant	Diazepam	TRUE
DB01140	DB00443	Cefadroxil	Betamethasone	FALSE
DB00461	DB00136	Nabumetone	Calcitriol	FALSE
DB01085	DB00407	Pilocarpine	Ardeparin	FALSE
DB00829	DB00496	Diazepam	Darifenacin	FALSE
DB00275	DB01112	Olmesartan	Cefuroxime	FALSE
DB00950	DB01264	Fexofenadine	Darunavir	FALSE
DB01050	DB00877	Ibuprofen	Sirolimus	TRUE
DB01044	DB01097	Gatifloxacin	Leflunomide	FALSE
DB00250	DB01129	Dapsone	Rabeprazole	TRUE
DB02300	DB00863	Calcipotriol	Ranitidine	FALSE
DB00967	DB00327	Desloratadine	Hydromorphone	TRUE
DB00585	DB00115	Nizatidine	Cyanocobalamin	FALSE
DB00315	DB00443	Zolmitriptan	Betamethasone	FALSE
DB01222	DB00650	Budesonide	Leucovorin	FALSE
DB00275	DB00794	Olmesartan	Primidone	TRUE
DB01173	DB00273	Orphenadrine	Topiramate	TRUE
DB01248	DB01273	Docetaxel	Varenicline	FALSE
DB01273	DB01149	Varenicline	Nefazodone	FALSE
DB00661	DB01609	Verapamil	Deferasirox	TRUE
DB00496	DB00421	Darifenacin	Spironolactone	FALSE
DB00612	DB01062	Bisoprolol	Oxybutynin	FALSE
DB01097	DB00904	Leflunomide	Ondansetron	TRUE
DB00341	DB00598	Cetirizine	Labetalol	FALSE
DB00472	DB00373	Fluoxetine	Timolol	TRUE
DB00571	DB00874	Propranolol	Guaifenesin	FALSE
DB00860	DB00402	Prednisolone	Eszopiclone	FALSE
DB00571	DB01291	Propranolol	Pirbuterol	TRUE
DB00203	DB00603	Sildenafil	Medroxyprogesterone acetate	TRUE
DB00268	DB01044	Ropinirole	Gatifloxacin	FALSE
DB01129	DB00549	Rabeprazole	Zafirlukast	TRUE
DB00199	DB00490	Erythromycin	Buspirone	TRUE
DB00577	DB00698	Valaciclovir	Nitrofurantoin	FALSE
DB00477	DB00482	Chlorpromazine	Celecoxib	TRUE
DB00426	DB00836	Famciclovir	Loperamide	FALSE
DB01076	DB00833	Atorvastatin	Cefaclor	FALSE
DB00557	DB00279	Hydroxyzine	Liothyronine	FALSE
DB00787	DB01238	Aciclovir	Aripiprazole	FALSE
DB01197	DB00790	Captopril	Perindopril	TRUE
DB00811	DB00199	Ribavirin	Erythromycin	FALSE
DB00350	DB00950	Minoxidil	Fexofenadine	FALSE
DB00843	DB00188	Donepezil	Bortezomib	TRUE
DB00975	DB00627	Dipyridamole	Niacin	FALSE
DB00996	DB00376	Gabapentin	Trihexyphenidyl	FALSE
DB01236	DB00722	Sevoflurane	Lisinopril	FALSE
DB01224	DB01085	Quetiapine	Pilocarpine	FALSE
DB00313	DB00333	Valproic Acid	Methadone	TRUE
DB01083	DB00461	Orlistat	Nabumetone	FALSE
DB00658	DB01611	Sevelamer	Hydroxychloroquine	FALSE
DB01009	DB00881	Ketoprofen	Quinapril	TRUE
DB01167	DB01020	Itraconazole	Isosorbide Mononitrate	TRUE
DB00938	DB00188	Salmeterol	Bortezomib	TRUE
DB01212	DB00993	Ceftriaxone	Azathioprine	FALSE
DB00424	DB00601	Hyoscyamine	Linezolid	FALSE
DB00582	DB00313	Voriconazole	Valproic Acid	TRUE
DB00295	DB00225	Morphine	Gadodiamide	FALSE
DB00571	DB00549	Propranolol	Zafirlukast	FALSE
DB00252	DB00327	Phenytoin	Hydromorphone	TRUE
DB00545	DB01104	Pyridostigmine	Sertraline	FALSE
DB00295	DB01077	Morphine	Etidronic acid	FALSE
DB00575	DB00857	Clonidine	Terbinafine	TRUE
DB00811	DB00887	Ribavirin	Bumetanide	FALSE
DB00563	DB00502	Methotrexate	Haloperidol	TRUE
DB00654	DB01060	Latanoprost	Amoxicillin	FALSE
DB00230	DB00625	Pregabalin	Efavirenz	TRUE
DB01203	DB00938	Nadolol	Salmeterol	TRUE
DB00533	DB00987	Rofecoxib	Cytarabine	FALSE
DB01193	DB00231	Acebutolol	Temazepam	FALSE
DB01203	DB00468	Nadolol	Quinine	TRUE
DB00455	DB00869	Loratadine	Dorzolamide	FALSE
DB00268	DB01190	Ropinirole	Clindamycin	FALSE
DB01076	DB00438	Atorvastatin	Ceftazidime	FALSE
DB00115	DB01060	Cyanocobalamin	Amoxicillin	FALSE
DB01162	DB01273	Terazosin	Varenicline	FALSE
DB00836	DB00749	Loperamide	Etodolac	FALSE
DB01110	DB01068	Miconazole	Clonazepam	FALSE
DB00480	DB00313	Lenalidomide	Valproic Acid	FALSE
DB00341	DB00989	Cetirizine	Rivastigmine	FALSE
DB01009	DB00973	Ketoprofen	Ezetimibe	FALSE
DB00216	DB00370	Eletriptan	Mirtazapine	TRUE
DB00303	DB00448	Ertapenem	Lansoprazole	FALSE
DB06700	DB00863	Desvenlafaxine	Ranitidine	FALSE
DB01291	DB00734	Pirbuterol	Risperidone	FALSE
DB00874	DB00881	Guaifenesin	Quinapril	FALSE
DB01416	DB00863	Cefpodoxime	Ranitidine	TRUE
DB01212	DB00413	Ceftriaxone	Pramipexole	FALSE
DB00196	DB01126	Fluconazole	Dutasteride	TRUE
DB00350	DB00285	Minoxidil	Venlafaxine	FALSE
DB01224	DB00470	Quetiapine	Dronabinol	TRUE
DB00153	DB00881	Ergocalciferol	Quinapril	FALSE
DB00625	DB00404	Efavirenz	Alprazolam	TRUE
DB00603	DB00843	Medroxyprogesterone acetate	Donepezil	FALSE
DB00330	DB00264	Ethambutol	Metoprolol	FALSE
DB00295	DB01291	Morphine	Pirbuterol	FALSE
DB00582	DB01076	Voriconazole	Atorvastatin	TRUE
DB00218	DB00656	Moxifloxacin	Trazodone	TRUE
DB00443	DB00930	Betamethasone	Colesevelam	TRUE
DB00533	DB00367	Rofecoxib	Levonorgestrel	FALSE
DB00590	DB00465	Doxazosin	Ketorolac	FALSE
DB00297	DB00758	Bupivacaine	Clopidogrel	FALSE
DB00454	DB00268	Pethidine	Ropinirole	TRUE
DB00757	DB00860	Dolasetron	Prednisolone	FALSE
DB00796	DB00423	Candesartan	Methocarbamol	FALSE
DB01050	DB00176	Ibuprofen	Fluvoxamine	TRUE
DB00537	DB01242	Ciprofloxacin	Clomipramine	TRUE
DB00681	DB00285	Amphotericin B	Venlafaxine	FALSE
DB00967	DB00222	Desloratadine	Glimepiride	FALSE
DB00571	DB00598	Propranolol	Labetalol	TRUE
DB00458	DB00413	Imipramine	Pramipexole	TRUE
DB01062	DB00857	Oxybutynin	Terbinafine	FALSE
DB00335	DB01203	Atenolol	Nadolol	TRUE
DB00783	DB01126	Estradiol	Dutasteride	FALSE
DB00860	DB00745	Prednisolone	Modafinil	TRUE
DB00710	DB00196	Ibandronate	Fluconazole	FALSE
DB01224	DB00277	Quetiapine	Theophylline	FALSE
DB00813	DB00494	Fentanyl	Entacapone	TRUE
DB01193	DB00627	Acebutolol	Niacin	FALSE
DB00426	DB00741	Famciclovir	Hydrocortisone	FALSE
DB00533	DB01609	Rofecoxib	Deferasirox	TRUE
DB00757	DB00959	Dolasetron	Methylprednisolone	FALSE
DB01586	DB01029	Ursodeoxycholic acid	Irbesartan	FALSE
DB00967	DB00184	Desloratadine	Nicotine	FALSE
DB01193	DB00571	Acebutolol	Propranolol	TRUE
DB00734	DB00668	Risperidone	Epinephrine	FALSE
DB01112	DB00524	Cefuroxime	Metolazone	FALSE
DB00153	DB01216	Ergocalciferol	Finasteride	FALSE
DB00533	DB00176	Rofecoxib	Fluvoxamine	TRUE
DB00213	DB00371	Pantoprazole	Meprobamate	TRUE
DB00492	DB00881	Fosinopril	Quinapril	TRUE
DB01413	DB00533	Cefepime	Rofecoxib	FALSE
DB00630	DB00191	Alendronic acid	Phentermine	FALSE
DB01060	DB00524	Amoxicillin	Metolazone	FALSE
DB00542	DB01222	Benazepril	Budesonide	FALSE
DB01001	DB00339	Salbutamol	Pyrazinamide	FALSE
DB00398	DB00563	Sorafenib	Methotrexate	TRUE
DB00999	DB01595	Hydrochlorothiazide	Nitrazepam	FALSE
DB00422	DB00959	Methylphenidate	Methylprednisolone	FALSE
DB01240	DB00533	Epoprostenol	Rofecoxib	TRUE
DB00727	DB00496	Nitroglycerin	Darifenacin	FALSE
DB00407	DB00496	Ardeparin	Darifenacin	FALSE
DB01197	DB00869	Captopril	Dorzolamide	TRUE
DB00757	DB00421	Dolasetron	Spironolactone	FALSE
DB00796	DB01190	Candesartan	Clindamycin	FALSE
DB00924	DB01072	Cyclobenzaprine	Atazanavir	TRUE
DB01005	DB01132	Hydroxyurea	Pioglitazone	FALSE
DB01195	DB00575	Flecainide	Clonidine	FALSE
DB00327	DB00523	Hydromorphone	Alitretinoin	FALSE
DB01026	DB00564	Ketoconazole	Carbamazepine	TRUE
DB00481	DB00776	Raloxifene	Oxcarbazepine	FALSE
DB00497	DB00972	Oxycodone	Azelastine	TRUE
DB00542	DB00564	Benazepril	Carbamazepine	TRUE
DB00115	DB00776	Cyanocobalamin	Oxcarbazepine	FALSE
DB00373	DB01222	Timolol	Budesonide	FALSE
DB00620	DB00188	Triamcinolone	Bortezomib	TRUE
DB00860	DB01079	Prednisolone	Tegaserod	FALSE
DB00710	DB00938	Ibandronate	Salmeterol	FALSE
DB01068	DB00717	Clonazepam	Norethisterone	FALSE
DB00829	DB00763	Diazepam	Methimazole	FALSE
DB00690	DB00331	Flurazepam	Metformin	FALSE
DB00999	DB00611	Hydrochlorothiazide	Butorphanol	TRUE
DB00252	DB00399	Phenytoin	Zoledronic acid	FALSE
DB00184	DB00399	Nicotine	Zoledronic acid	FALSE
DB00250	DB00627	Dapsone	Niacin	FALSE
DB00924	DB01586	Cyclobenzaprine	Ursodeoxycholic acid	FALSE
DB00213	DB00379	Pantoprazole	Mexiletine	TRUE
DB01136	DB01595	Carvedilol	Nitrazepam	FALSE
DB01068	DB06151	Clonazepam	Acetylcysteine	FALSE
DB01229	DB04441	Paclitaxel	2-Fluoroadenosine	FALSE
DB00268	DB00806	Ropinirole	Pentoxifylline	TRUE
DB00811	DB01097	Ribavirin	Leflunomide	FALSE
DB00734	DB00541	Risperidone	Vincristine	TRUE
DB00563	DB00317	Methotrexate	Gefitinib	TRUE
DB00887	DB01190	Bumetanide	Clindamycin	FALSE
DB01048	DB00641	Abacavir	Simvastatin	FALSE
DB00973	DB01264	Ezetimibe	Darunavir	FALSE
DB00586	DB00877	Diclofenac	Sirolimus	FALSE
DB00658	DB00959	Sevelamer	Methylprednisolone	FALSE
DB00533	DB00877	Rofecoxib	Sirolimus	FALSE
DB00227	DB00930	Lovastatin	Colesevelam	FALSE
DB00853	DB00455	Temozolomide	Loratadine	FALSE
DB01137	DB00270	Levofloxacin	Isradipine	TRUE
DB01212	DB00598	Ceftriaxone	Labetalol	FALSE
DB00829	DB01609	Diazepam	Deferasirox	TRUE
DB00843	DB01142	Donepezil	Doxepin	FALSE
DB00836	DB00523	Loperamide	Alitretinoin	TRUE
DB00598	DB00230	Labetalol	Pregabalin	TRUE
DB01149	DB00461	Nefazodone	Nabumetone	FALSE
DB00776	DB00433	Oxcarbazepine	Prochlorperazine	FALSE
DB00454	DB01115	Pethidine	Nifedipine	FALSE
DB00341	DB00310	Cetirizine	Chlorthalidone	FALSE
DB01242	DB01001	Clomipramine	Salbutamol	TRUE
DB00231	DB00310	Temazepam	Chlorthalidone	FALSE
DB01273	DB01044	Varenicline	Gatifloxacin	FALSE
DB00577	DB00501	Valaciclovir	Cimetidine	FALSE
DB01112	DB01216	Cefuroxime	Finasteride	FALSE
DB00482	DB01264	Celecoxib	Darunavir	TRUE
DB00285	DB00915	Venlafaxine	Amantadine	TRUE
DB00624	DB00481	Testosterone	Raloxifene	FALSE
DB00285	DB00878	Venlafaxine	Chlorhexidine	FALSE
DB00214	DB01041	Torasemide	Thalidomide	FALSE
DB01083	DB00904	Orlistat	Ondansetron	FALSE
DB00315	DB00370	Zolmitriptan	Mirtazapine	TRUE
DB00350	DB01156	Minoxidil	Bupropion	FALSE
DB01077	DB00443	Etidronic acid	Betamethasone	FALSE
DB00458	DB00275	Imipramine	Olmesartan	FALSE
DB01610	DB00973	Valganciclovir	Ezetimibe	FALSE
DB00906	DB00177	Tiagabine	Valsartan	FALSE
DB01149	DB00584	Nefazodone	Enalapril	TRUE
DB00465	DB00938	Ketorolac	Salmeterol	FALSE
DB00678	DB00878	Losartan	Chlorhexidine	FALSE
DB00658	DB01586	Sevelamer	Ursodeoxycholic acid	FALSE
DB00454	DB00422	Pethidine	Methylphenidate	FALSE
DB00440	DB01129	Trimethoprim	Rabeprazole	TRUE
DB01083	DB00656	Orlistat	Trazodone	FALSE
DB00441	DB00455	Gemcitabine	Loratadine	TRUE
DB00394	DB01224	Beclomethasone dipropionate	Quetiapine	FALSE
DB00438	DB00678	Ceftazidime	Losartan	FALSE
DB00363	DB00783	Clozapine	Estradiol	FALSE
DB01204	DB00281	Mitoxantrone	Lidocaine	TRUE
DB00811	DB01190	Ribavirin	Clindamycin	FALSE
DB01115	DB00684	Nifedipine	Tobramycin	FALSE
DB00953	DB00421	Rizatriptan	Spironolactone	FALSE
DB00196	DB00753	Fluconazole	Isoflurane	FALSE
DB01197	DB01167	Captopril	Itraconazole	FALSE
DB01202	DB00897	Levetiracetam	Triazolam	TRUE
DB01033	DB00175	Mercaptopurine	Pravastatin	FALSE
DB00836	DB00461	Loperamide	Nabumetone	FALSE
DB00270	DB00537	Isradipine	Ciprofloxacin	TRUE
DB00681	DB00331	Amphotericin B	Metformin	FALSE
DB00231	DB00315	Temazepam	Zolmitriptan	FALSE
DB00472	DB01586	Fluoxetine	Ursodeoxycholic acid	FALSE
DB01222	DB01043	Budesonide	Memantine	TRUE
DB00959	DB00184	Methylprednisolone	Nicotine	FALSE
DB00115	DB00912	Cyanocobalamin	Repaglinide	FALSE
DB00379	DB01001	Mexiletine	Salbutamol	FALSE
DB00887	DB00184	Bumetanide	Nicotine	FALSE
DB00537	DB00930	Ciprofloxacin	Colesevelam	FALSE
DB00231	DB00367	Temazepam	Levonorgestrel	FALSE
DB00115	DB00184	Cyanocobalamin	Nicotine	FALSE
DB01240	DB00178	Epoprostenol	Ramipril	TRUE
DB00991	DB00745	Oxaprozin	Modafinil	FALSE
DB00363	DB00193	Clozapine	Tramadol	TRUE
DB01197	DB00422	Captopril	Methylphenidate	TRUE
DB01005	DB00313	Hydroxyurea	Valproic Acid	FALSE
DB01115	DB01095	Nifedipine	Fluvastatin	FALSE
DB00654	DB00811	Latanoprost	Ribavirin	FALSE
DB00559	DB00966	Bosentan	Telmisartan	TRUE
DB00806	DB00334	Pentoxifylline	Olanzapine	FALSE
DB00820	DB01211	Tadalafil	Clarithromycin	TRUE
DB00343	DB00909	Diltiazem	Zonisamide	TRUE
DB00351	DB00214	Megestrol acetate	Torasemide	FALSE
DB00557	DB00650	Hydroxyzine	Leucovorin	FALSE
DB00321	DB00966	Amitriptyline	Telmisartan	TRUE
DB00284	DB01062	Acarbose	Oxybutynin	FALSE
DB00563	DB01048	Methotrexate	Abacavir	FALSE
DB00248	DB00950	Cabergoline	Fexofenadine	FALSE
DB00455	DB00270	Loratadine	Isradipine	TRUE
DB00248	DB00533	Cabergoline	Rofecoxib	FALSE
DB00207	DB00887	Azithromycin	Bumetanide	FALSE
DB01036	DB00658	Tolterodine	Sevelamer	FALSE
DB00787	DB00535	Aciclovir	Cefdinir	FALSE
DB01181	DB01001	Ifosfamide	Salbutamol	FALSE
DB00571	DB01045	Propranolol	Rifampicin	TRUE
DB00341	DB00376	Cetirizine	Trihexyphenidyl	FALSE
DB00194	DB00715	Vidarabine	Paroxetine	FALSE
DB00490	DB00966	Buspirone	Telmisartan	FALSE
DB00398	DB00533	Sorafenib	Rofecoxib	TRUE
DB00425	DB01194	Zolpidem	Brinzolamide	FALSE
DB00833	DB00421	Cefaclor	Spironolactone	FALSE
DB01115	DB01006	Nifedipine	Letrozole	FALSE
DB00199	DB00966	Erythromycin	Telmisartan	TRUE
DB00916	DB01241	Metronidazole	Gemfibrozil	TRUE
DB00836	DB00585	Loperamide	Nizatidine	TRUE
DB00975	DB00445	Dipyridamole	Epirubicin	FALSE
DB00533	DB01072	Rofecoxib	Atazanavir	TRUE
DB00424	DB01022	Hyoscyamine	Phylloquinone	FALSE
DB00218	DB00559	Moxifloxacin	Bosentan	FALSE
DB04441	DB00136	2-Fluoroadenosine	Calcitriol	FALSE
DB00713	DB00443	Oxacillin	Betamethasone	FALSE
DB00915	DB00264	Amantadine	Metoprolol	TRUE
DB00726	DB00722	Trimipramine	Lisinopril	TRUE
DB00489	DB00313	Sotalol	Valproic Acid	FALSE
DB01193	DB00115	Acebutolol	Cyanocobalamin	FALSE
DB01203	DB01044	Nadolol	Gatifloxacin	FALSE
DB06151	DB00257	Acetylcysteine	Clotrimazole	FALSE
DB01006	DB00273	Letrozole	Topiramate	FALSE
DB00230	DB01167	Pregabalin	Itraconazole	TRUE
DB00990	DB00860	Exemestane	Prednisolone	FALSE
DB00630	DB00198	Alendronic acid	Oseltamivir	FALSE
DB00999	DB01215	Hydrochlorothiazide	Estazolam	FALSE
DB00853	DB00158	Temozolomide	Folic Acid	FALSE
DB00454	DB00413	Pethidine	Pramipexole	TRUE
DB00577	DB01142	Valaciclovir	Doxepin	FALSE
DB00649	DB00531	Stavudine	Cyclophosphamide	FALSE
DB00745	DB00887	Modafinil	Bumetanide	FALSE
DB00654	DB00658	Latanoprost	Sevelamer	FALSE
DB00945	DB01181	Acetylsalicylic acid	Ifosfamide	FALSE
DB00315	DB00904	Zolmitriptan	Ondansetron	TRUE
DB01137	DB01217	Levofloxacin	Anastrozole	FALSE
DB00567	DB00930	Cephalexin	Colesevelam	FALSE
DB00906	DB01039	Tiagabine	Fenofibrate	FALSE
DB00715	DB00918	Paroxetine	Almotriptan	TRUE
DB00654	DB00489	Latanoprost	Sotalol	FALSE
DB00203	DB00658	Sildenafil	Sevelamer	FALSE
DB00557	DB00188	Hydroxyzine	Bortezomib	FALSE
DB00959	DB01238	Methylprednisolone	Aripiprazole	FALSE
DB00341	DB00494	Cetirizine	Entacapone	TRUE
DB00410	DB00563	Mupirocin	Methotrexate	FALSE
DB00757	DB01068	Dolasetron	Clonazepam	FALSE
DB00953	DB00490	Rizatriptan	Buspirone	TRUE
DB06700	DB00533	Desvenlafaxine	Rofecoxib	FALSE
DB00999	DB00333	Hydrochlorothiazide	Methadone	TRUE
DB00394	DB01136	Beclomethasone dipropionate	Carvedilol	FALSE
DB00813	DB01194	Fentanyl	Brinzolamide	FALSE
DB00741	DB00912	Hydrocortisone	Repaglinide	TRUE
DB00563	DB00762	Methotrexate	Irinotecan	FALSE
DB00829	DB01610	Diazepam	Valganciclovir	FALSE
DB00208	DB00158	Ticlopidine	Folic Acid	TRUE
DB00571	DB00612	Propranolol	Bisoprolol	TRUE
DB01162	DB01142	Terazosin	Doxepin	FALSE
DB01212	DB00489	Ceftriaxone	Sotalol	FALSE
DB00635	DB00513	Prednisone	Aminocaproic Acid	FALSE
DB01233	DB00605	Metoclopramide	Sulindac	FALSE
DB00244	DB00490	Mesalazine	Buspirone	FALSE
DB00745	DB00484	Modafinil	Brimonidine	FALSE
DB00377	DB00178	Palonosetron	Ramipril	FALSE
DB00673	DB01156	Aprepitant	Bupropion	TRUE
DB00741	DB00490	Hydrocortisone	Buspirone	TRUE
DB00218	DB00501	Moxifloxacin	Cimetidine	FALSE
DB01156	DB00918	Bupropion	Almotriptan	TRUE
DB01197	DB00244	Captopril	Mesalazine	TRUE
DB00571	DB00208	Propranolol	Ticlopidine	TRUE
DB00424	DB01156	Hyoscyamine	Bupropion	FALSE
DB00630	DB00194	Alendronic acid	Vidarabine	FALSE
DB01611	DB01126	Hydroxychloroquine	Dutasteride	FALSE
DB01204	DB00377	Mitoxantrone	Palonosetron	FALSE
DB00252	DB01142	Phenytoin	Doxepin	TRUE
DB01248	DB04441	Docetaxel	2-Fluoroadenosine	FALSE
DB00244	DB00967	Mesalazine	Desloratadine	FALSE
DB00214	DB00395	Torasemide	Carisoprodol	FALSE
DB00363	DB00203	Clozapine	Sildenafil	TRUE
DB00945	DB01236	Acetylsalicylic acid	Sevoflurane	TRUE
DB00268	DB00842	Ropinirole	Oxazepam	TRUE
DB00820	DB01069	Tadalafil	Promethazine	FALSE
DB00999	DB00742	Hydrochlorothiazide	Mannitol	TRUE
DB00967	DB00958	Desloratadine	Carboplatin	FALSE
DB00544	DB00227	Fluorouracil	Lovastatin	FALSE
DB00851	DB01001	Dacarbazine	Salbutamol	FALSE
DB00625	DB00734	Efavirenz	Risperidone	TRUE
DB01193	DB00445	Acebutolol	Epirubicin	FALSE
DB01586	DB00951	Ursodeoxycholic acid	Isoniazid	FALSE
DB00571	DB00625	Propranolol	Efavirenz	TRUE
DB00673	DB01068	Aprepitant	Clonazepam	TRUE
DB01020	DB00496	Isosorbide Mononitrate	Darifenacin	FALSE
DB00661	DB00270	Verapamil	Isradipine	TRUE
DB00398	DB00661	Sorafenib	Verapamil	TRUE
DB01156	DB01609	Bupropion	Deferasirox	TRUE
DB00975	DB06151	Dipyridamole	Acetylcysteine	FALSE
DB00916	DB00851	Metronidazole	Dacarbazine	FALSE
DB00334	DB00912	Olanzapine	Repaglinide	TRUE
DB01291	DB00557	Pirbuterol	Hydroxyzine	FALSE
DB00968	DB01129	Methyldopa	Rabeprazole	FALSE
DB00770	DB00715	Alprostadil	Paroxetine	FALSE
DB00598	DB00884	Labetalol	Risedronate	TRUE
DB01413	DB00661	Cefepime	Verapamil	FALSE
DB00796	DB00794	Candesartan	Primidone	TRUE
DB01115	DB01217	Nifedipine	Anastrozole	FALSE
DB00951	DB01039	Isoniazid	Fenofibrate	FALSE
DB01039	DB00317	Fenofibrate	Gefitinib	FALSE
DB00204	DB00497	Dofetilide	Oxycodone	FALSE
DB00567	DB01006	Cephalexin	Letrozole	FALSE
DB00443	DB00513	Betamethasone	Aminocaproic Acid	FALSE
DB00445	DB00468	Epirubicin	Quinine	FALSE
DB00745	DB00675	Modafinil	Tamoxifen	TRUE
DB00315	DB00331	Zolmitriptan	Metformin	FALSE
DB00153	DB00887	Ergocalciferol	Bumetanide	FALSE
DB00443	DB01609	Betamethasone	Deferasirox	TRUE
DB00196	DB00297	Fluconazole	Bupivacaine	TRUE
DB00999	DB02379	Hydrochlorothiazide	Beta-D-Glucose	FALSE
DB00787	DB00489	Aciclovir	Sotalol	FALSE
DB00115	DB01126	Cyanocobalamin	Dutasteride	FALSE
DB00199	DB01142	Erythromycin	Doxepin	TRUE
DB00315	DB00557	Zolmitriptan	Hydroxyzine	FALSE
DB00700	DB00863	Eplerenone	Ranitidine	FALSE
DB00455	DB00889	Loratadine	Granisetron	FALSE
DB00681	DB00950	Amphotericin B	Fexofenadine	FALSE
DB00912	DB00468	Repaglinide	Quinine	TRUE
DB01222	DB00806	Budesonide	Pentoxifylline	FALSE
DB00250	DB00218	Dapsone	Moxifloxacin	FALSE
DB00757	DB00178	Dolasetron	Ramipril	FALSE
DB01240	DB00727	Epoprostenol	Nitroglycerin	FALSE
DB00238	DB00904	Nevirapine	Ondansetron	TRUE
DB00585	DB01029	Nizatidine	Irbesartan	FALSE
DB00698	DB01142	Nitrofurantoin	Doxepin	FALSE
DB00996	DB01110	Gabapentin	Miconazole	TRUE
DB01036	DB00501	Tolterodine	Cimetidine	TRUE
DB00598	DB00557	Labetalol	Hydroxyzine	FALSE
DB00745	DB00549	Modafinil	Zafirlukast	TRUE
DB00248	DB00678	Cabergoline	Losartan	FALSE
DB00526	DB00675	Oxaliplatin	Tamoxifen	FALSE
DB01001	DB01219	Salbutamol	Dantrolene	FALSE
DB00563	DB00900	Methotrexate	Didanosine	FALSE
DB01195	DB01156	Flecainide	Bupropion	TRUE
DB01167	DB01045	Itraconazole	Rifampicin	TRUE
DB06151	DB00950	Acetylcysteine	Fexofenadine	FALSE
DB00395	DB00136	Carisoprodol	Calcitriol	FALSE
DB00533	DB04441	Rofecoxib	2-Fluoroadenosine	FALSE
DB00627	DB00549	Niacin	Zafirlukast	FALSE
DB00842	DB00881	Oxazepam	Quinapril	FALSE
DB00327	DB00501	Hydromorphone	Cimetidine	TRUE
DB01137	DB00310	Levofloxacin	Chlorthalidone	FALSE
DB00962	DB00938	Zaleplon	Salmeterol	FALSE
DB01211	DB01241	Clarithromycin	Gemfibrozil	TRUE
DB00426	DB00327	Famciclovir	Hydromorphone	FALSE
DB00381	DB00401	Amlodipine	Nisoldipine	TRUE
DB00481	DB01126	Raloxifene	Dutasteride	FALSE
DB01224	DB00833	Quetiapine	Cefaclor	FALSE
DB00887	DB00776	Bumetanide	Oxcarbazepine	FALSE
DB01050	DB00960	Ibuprofen	Pindolol	TRUE
DB00275	DB00501	Olmesartan	Cimetidine	FALSE
DB00601	DB00783	Linezolid	Estradiol	FALSE
DB00343	DB00494	Diltiazem	Entacapone	FALSE
DB00455	DB00762	Loratadine	Irinotecan	TRUE
DB00279	DB00567	Liothyronine	Cephalexin	FALSE
DB00176	DB00264	Fluvoxamine	Metoprolol	TRUE
DB00332	DB00523	Ipratropium bromide	Alitretinoin	FALSE
DB00563	DB00495	Methotrexate	Zidovudine	FALSE
DB00401	DB00715	Nisoldipine	Paroxetine	FALSE
DB00851	DB00407	Dacarbazine	Ardeparin	FALSE
DB00999	DB00438	Hydrochlorothiazide	Ceftazidime	FALSE
DB00650	DB00468	Leucovorin	Quinine	FALSE
DB00194	DB00537	Vidarabine	Ciprofloxacin	FALSE
DB00586	DB01043	Diclofenac	Memantine	FALSE
DB00530	DB00727	Erlotinib	Nitroglycerin	FALSE
DB00624	DB01079	Testosterone	Tegaserod	FALSE
DB01273	DB00811	Varenicline	Ribavirin	FALSE
DB00252	DB00188	Phenytoin	Bortezomib	TRUE
DB00897	DB01029	Triazolam	Irbesartan	FALSE
DB00798	DB00727	Gentamicin	Nitroglycerin	FALSE
DB00862	DB00481	Vardenafil	Raloxifene	FALSE
DB00808	DB00557	Indapamide	Hydroxyzine	FALSE
DB00924	DB06151	Cyclobenzaprine	Acetylcysteine	FALSE
DB00753	DB00695	Isoflurane	Furosemide	FALSE
DB01097	DB00958	Leflunomide	Carboplatin	TRUE
DB00710	DB00327	Ibandronate	Hydromorphone	FALSE
DB00482	DB00877	Celecoxib	Sirolimus	FALSE
DB00983	DB01132	Formoterol	Pioglitazone	FALSE
DB00422	DB00887	Methylphenidate	Bumetanide	FALSE
DB01232	DB00316	Saquinavir	Acetaminophen	TRUE
DB00443	DB01150	Betamethasone	Cefprozil	FALSE
DB00598	DB00193	Labetalol	Tramadol	FALSE
DB00555	DB01173	Lamotrigine	Orphenadrine	TRUE
DB01045	DB00734	Rifampicin	Risperidone	TRUE
DB01229	DB00136	Paclitaxel	Calcitriol	FALSE
DB00990	DB00158	Exemestane	Folic Acid	FALSE
DB00924	DB00808	Cyclobenzaprine	Indapamide	FALSE
DB01045	DB01039	Rifampicin	Fenofibrate	TRUE
DB01195	DB01062	Flecainide	Oxybutynin	FALSE
DB00967	DB00883	Desloratadine	Isosorbide Dinitrate	FALSE
DB00811	DB00843	Ribavirin	Donepezil	FALSE
DB00351	DB01611	Megestrol acetate	Hydroxychloroquine	FALSE
DB01062	DB00503	Oxybutynin	Ritonavir	TRUE
DB00945	DB01117	Acetylsalicylic acid	Atovaquone	FALSE
DB00361	DB00313	Vinorelbine	Valproic Acid	FALSE
DB00214	DB00468	Torasemide	Quinine	TRUE
DB00542	DB00557	Benazepril	Hydroxyzine	FALSE
DB00635	DB06700	Prednisone	Desvenlafaxine	FALSE
DB00996	DB00717	Gabapentin	Norethisterone	FALSE
DB00851	DB01050	Dacarbazine	Ibuprofen	FALSE
DB01060	DB00481	Amoxicillin	Raloxifene	FALSE
DB00808	DB00327	Indapamide	Hydromorphone	TRUE
DB01203	DB01211	Nadolol	Clarithromycin	TRUE
DB00136	DB01238	Calcitriol	Aripiprazole	TRUE
DB00968	DB00537	Methyldopa	Ciprofloxacin	FALSE
DB00710	DB01067	Ibandronate	Glipizide	FALSE
DB00709	DB01216	Lamivudine	Finasteride	FALSE
DB00275	DB00842	Olmesartan	Oxazepam	FALSE
DB01032	DB00186	Probenecid	Lorazepam	TRUE
DB00734	DB01095	Risperidone	Fluvastatin	FALSE
DB01077	DB00196	Etidronic acid	Fluconazole	FALSE
DB00571	DB00951	Propranolol	Isoniazid	TRUE
DB00953	DB00390	Rizatriptan	Digoxin	FALSE
DB00422	DB01016	Methylphenidate	Glyburide	FALSE
DB01327	DB01611	Cefazolin	Hydroxychloroquine	FALSE
DB01204	DB00343	Mitoxantrone	Diltiazem	TRUE
DB00605	DB00370	Sulindac	Mirtazapine	FALSE
DB00461	DB00804	Nabumetone	Dicyclomine	FALSE
DB01586	DB00567	Ursodeoxycholic acid	Cephalexin	FALSE
DB00813	DB00376	Fentanyl	Trihexyphenidyl	TRUE
DB00990	DB01069	Exemestane	Promethazine	FALSE
DB00819	DB00904	Acetazolamide	Ondansetron	FALSE
DB00642	DB00421	Pemetrexed	Spironolactone	FALSE
DB00698	DB00656	Nitrofurantoin	Trazodone	FALSE
DB00181	DB01197	Baclofen	Captopril	FALSE
DB00586	DB00598	Diclofenac	Labetalol	TRUE
DB00862	DB00443	Vardenafil	Betamethasone	FALSE
DB00601	DB00627	Linezolid	Niacin	FALSE
DB00512	DB00795	Vancomycin	Sulfasalazine	TRUE
DB02300	DB00196	Calcipotriol	Fluconazole	FALSE
DB00996	DB01022	Gabapentin	Phylloquinone	FALSE
DB01045	DB01222	Rifampicin	Budesonide	TRUE
DB00480	DB00796	Lenalidomide	Candesartan	TRUE
DB00377	DB00584	Palonosetron	Enalapril	FALSE
DB00860	DB01241	Prednisolone	Gemfibrozil	FALSE
DB00475	DB01001	Chlordiazepoxide	Salbutamol	FALSE
DB00208	DB00950	Ticlopidine	Fexofenadine	FALSE
DB00745	DB01006	Modafinil	Letrozole	TRUE
DB00268	DB01248	Ropinirole	Docetaxel	FALSE
DB00996	DB01595	Gabapentin	Nitrazepam	TRUE
DB00489	DB00881	Sotalol	Quinapril	TRUE
DB00458	DB00115	Imipramine	Cyanocobalamin	FALSE
DB00642	DB00178	Pemetrexed	Ramipril	FALSE
DB00795	DB00737	Sulfasalazine	Meclizine	FALSE
DB00968	DB00497	Methyldopa	Oxycodone	FALSE
DB01190	DB01216	Clindamycin	Finasteride	FALSE
DB00321	DB01112	Amitriptyline	Cefuroxime	FALSE
DB01006	DB01216	Letrozole	Finasteride	FALSE
DB00422	DB00795	Methylphenidate	Sulfasalazine	FALSE
DB00555	DB00484	Lamotrigine	Brimonidine	TRUE
DB00972	DB00421	Azelastine	Spironolactone	TRUE
DB01005	DB00650	Hydroxyurea	Leucovorin	FALSE
DB00724	DB00863	Imiquimod	Ranitidine	FALSE
DB01129	DB00377	Rabeprazole	Palonosetron	FALSE
DB01059	DB00332	Norfloxacin	Ipratropium bromide	FALSE
DB01129	DB00238	Rabeprazole	Nevirapine	TRUE
DB00916	DB00869	Metronidazole	Dorzolamide	FALSE
DB00622	DB00722	Nicardipine	Lisinopril	TRUE
DB00709	DB00654	Lamivudine	Latanoprost	FALSE
DB00642	DB00343	Pemetrexed	Diltiazem	FALSE
DB00346	DB00884	Alfuzosin	Risedronate	TRUE
DB00503	DB00575	Ritonavir	Clonidine	TRUE
DB00612	DB00567	Bisoprolol	Cephalexin	FALSE
DB00577	DB00806	Valaciclovir	Pentoxifylline	FALSE
DB00459	DB00186	Acitretin	Lorazepam	FALSE
DB00920	DB00695	Ketotifen	Furosemide	FALSE
DB00373	DB00842	Timolol	Oxazepam	FALSE
DB00327	DB01149	Hydromorphone	Nefazodone	TRUE
DB00327	DB00749	Hydromorphone	Etodolac	FALSE
DB00341	DB00208	Cetirizine	Ticlopidine	FALSE
DB01036	DB00818	Tolterodine	Propofol	FALSE
DB01162	DB00481	Terazosin	Raloxifene	FALSE
DB01193	DB01067	Acebutolol	Glipizide	TRUE
DB00641	DB01117	Simvastatin	Atovaquone	FALSE
DB01060	DB01229	Amoxicillin	Paclitaxel	FALSE
DB00317	DB01029	Gefitinib	Irbesartan	FALSE
DB00860	DB00737	Prednisolone	Meclizine	FALSE
DB01248	DB01586	Docetaxel	Ursodeoxycholic acid	FALSE
DB00916	DB00749	Metronidazole	Etodolac	FALSE
DB00526	DB00887	Oxaliplatin	Bumetanide	FALSE
DB00407	DB00915	Ardeparin	Amantadine	FALSE
DB00424	DB00361	Hyoscyamine	Vinorelbine	FALSE
DB00440	DB01156	Trimethoprim	Bupropion	TRUE
DB01224	DB00877	Quetiapine	Sirolimus	TRUE
DB00275	DB00559	Olmesartan	Bosentan	TRUE
DB00967	DB01229	Desloratadine	Paclitaxel	TRUE
DB00177	DB00878	Valsartan	Chlorhexidine	FALSE
DB00580	DB00363	Valdecoxib	Clozapine	FALSE
DB00373	DB00741	Timolol	Hydrocortisone	TRUE
DB01062	DB00874	Oxybutynin	Guaifenesin	FALSE
DB00343	DB00700	Diltiazem	Eplerenone	TRUE
DB00153	DB00904	Ergocalciferol	Ondansetron	FALSE
DB00225	DB00178	Gadodiamide	Ramipril	FALSE
DB00555	DB00585	Lamotrigine	Nizatidine	FALSE
DB00512	DB00790	Vancomycin	Perindopril	FALSE
DB01195	DB01224	Flecainide	Quetiapine	TRUE
DB01610	DB00482	Valganciclovir	Celecoxib	FALSE
DB00497	DB00376	Oxycodone	Trihexyphenidyl	TRUE
DB00526	DB00193	Oxaliplatin	Tramadol	FALSE
DB00959	DB00227	Methylprednisolone	Lovastatin	TRUE
DB00915	DB01238	Amantadine	Aripiprazole	FALSE
DB00612	DB00227	Bisoprolol	Lovastatin	TRUE
DB00624	DB00883	Testosterone	Isosorbide Dinitrate	FALSE
DB00481	DB00184	Raloxifene	Nicotine	FALSE
DB00399	DB01238	Zoledronic acid	Aripiprazole	FALSE
DB01037	DB01104	Selegiline	Sertraline	TRUE
DB00381	DB00470	Amlodipine	Dronabinol	FALSE
DB01204	DB00390	Mitoxantrone	Digoxin	TRUE
DB00673	DB00175	Aprepitant	Pravastatin	TRUE
DB00379	DB00215	Mexiletine	Citalopram	TRUE
DB00184	DB00737	Nicotine	Meclizine	FALSE
DB00213	DB00180	Pantoprazole	Flunisolide	FALSE
DB00924	DB01005	Cyclobenzaprine	Hydroxyurea	FALSE
DB00999	DB01610	Hydrochlorothiazide	Valganciclovir	FALSE
DB00410	DB00343	Mupirocin	Diltiazem	FALSE
DB00313	DB00605	Valproic Acid	Sulindac	FALSE
DB00381	DB00523	Amlodipine	Alitretinoin	TRUE
DB00443	DB01264	Betamethasone	Darunavir	TRUE
DB01248	DB00987	Docetaxel	Cytarabine	TRUE
DB00635	DB00379	Prednisone	Mexiletine	FALSE
DB00531	DB00938	Cyclophosphamide	Salmeterol	FALSE
DB00194	DB00829	Vidarabine	Diazepam	FALSE
DB00975	DB00916	Dipyridamole	Metronidazole	FALSE
DB00577	DB00818	Valaciclovir	Propofol	FALSE
DB01044	DB00897	Gatifloxacin	Triazolam	FALSE
DB00540	DB00794	Nortriptyline	Primidone	TRUE
DB01263	DB00863	Posaconazole	Ranitidine	TRUE
DB00410	DB00175	Mupirocin	Pravastatin	FALSE
DB00564	DB00930	Carbamazepine	Colesevelam	FALSE
DB00999	DB00379	Hydrochlorothiazide	Mexiletine	FALSE
DB01009	DB00577	Ketoprofen	Valaciclovir	FALSE
DB00698	DB00811	Nitrofurantoin	Ribavirin	FALSE
DB00335	DB00549	Atenolol	Zafirlukast	FALSE
DB00533	DB00495	Rofecoxib	Zidovudine	FALSE
DB00853	DB00421	Temozolomide	Spironolactone	FALSE
DB00279	DB00443	Liothyronine	Betamethasone	TRUE
DB00842	DB00199	Oxazepam	Erythromycin	TRUE
DB00586	DB01005	Diclofenac	Hydroxyurea	FALSE
DB01156	DB00310	Bupropion	Chlorthalidone	FALSE
DB01212	DB00373	Ceftriaxone	Timolol	FALSE
DB01586	DB01112	Ursodeoxycholic acid	Cefuroxime	FALSE
DB00250	DB00586	Dapsone	Diclofenac	FALSE
DB00567	DB00987	Cephalexin	Cytarabine	FALSE
DB06151	DB00468	Acetylcysteine	Quinine	FALSE
DB00390	DB01105	Digoxin	Sibutramine	FALSE
DB00811	DB01079	Ribavirin	Tegaserod	FALSE
DB00999	DB00225	Hydrochlorothiazide	Gadodiamide	FALSE
DB00535	DB00584	Cefdinir	Enalapril	FALSE
DB01115	DB00798	Nifedipine	Gentamicin	FALSE
DB00559	DB00811	Bosentan	Ribavirin	FALSE
DB00285	DB01037	Venlafaxine	Selegiline	TRUE
DB00203	DB00445	Sildenafil	Epirubicin	FALSE
DB00153	DB00203	Ergocalciferol	Sildenafil	TRUE
DB00494	DB01238	Entacapone	Aripiprazole	TRUE
DB00973	DB01609	Ezetimibe	Deferasirox	FALSE
DB00215	DB01188	Citalopram	Ciclopirox	FALSE
DB00458	DB01067	Imipramine	Glipizide	FALSE
DB00967	DB00373	Desloratadine	Timolol	TRUE
DB00669	DB01023	Sumatriptan	Felodipine	FALSE
DB00396	DB01238	Progesterone	Aripiprazole	TRUE
DB00446	DB00451	Chloramphenicol	Levothyroxine	FALSE
DB00381	DB01242	Amlodipine	Clomipramine	FALSE
DB01193	DB01224	Acebutolol	Quetiapine	TRUE
DB00268	DB00675	Ropinirole	Tamoxifen	TRUE
DB00598	DB00115	Labetalol	Cyanocobalamin	FALSE
DB00571	DB00762	Propranolol	Irinotecan	TRUE
DB00975	DB00904	Dipyridamole	Ondansetron	FALSE
DB00996	DB01059	Gabapentin	Norfloxacin	FALSE
DB01193	DB00227	Acebutolol	Lovastatin	TRUE
DB00413	DB00585	Pramipexole	Nizatidine	FALSE
DB00250	DB00661	Dapsone	Verapamil	TRUE
DB00244	DB00966	Mesalazine	Telmisartan	TRUE
DB00458	DB00967	Imipramine	Desloratadine	TRUE
DB00582	DB00341	Voriconazole	Cetirizine	FALSE
DB00497	DB00983	Oxycodone	Formoterol	FALSE
DB01009	DB00214	Ketoprofen	Torasemide	TRUE
DB00953	DB00727	Rizatriptan	Nitroglycerin	FALSE
DB00250	DB01132	Dapsone	Pioglitazone	TRUE
DB00335	DB00598	Atenolol	Labetalol	TRUE
DB00883	DB00656	Isosorbide Dinitrate	Trazodone	FALSE
DB00698	DB00959	Nitrofurantoin	Methylprednisolone	FALSE
DB00950	DB01117	Fexofenadine	Atovaquone	FALSE
DB00191	DB00370	Phentermine	Mirtazapine	TRUE
DB01586	DB00273	Ursodeoxycholic acid	Topiramate	FALSE
DB00621	DB01001	Oxandrolone	Salbutamol	FALSE
DB01004	DB00332	Ganciclovir	Ipratropium bromide	FALSE
DB00630	DB01032	Alendronic acid	Probenecid	FALSE
DB01222	DB00987	Budesonide	Cytarabine	FALSE
DB01211	DB01005	Clarithromycin	Hydroxyurea	FALSE
DB01233	DB00770	Metoclopramide	Alprostadil	FALSE
DB00350	DB00563	Minoxidil	Methotrexate	FALSE
DB00490	DB00257	Buspirone	Clotrimazole	TRUE
DB00214	DB00650	Torasemide	Leucovorin	FALSE
DB00526	DB01204	Oxaliplatin	Mitoxantrone	FALSE
DB01005	DB00470	Hydroxyurea	Dronabinol	FALSE
DB00864	DB01273	Tacrolimus	Varenicline	FALSE
DB00455	DB00915	Loratadine	Amantadine	FALSE
DB01586	DB00319	Ursodeoxycholic acid	Piperacillin	FALSE
DB00480	DB00966	Lenalidomide	Telmisartan	TRUE
DB01039	DB00668	Fenofibrate	Epinephrine	FALSE
DB01236	DB00635	Sevoflurane	Prednisone	FALSE
DB00136	DB01190	Calcitriol	Clindamycin	FALSE
DB00180	DB00448	Flunisolide	Lansoprazole	FALSE
DB00310	DB00796	Chlorthalidone	Candesartan	TRUE
DB00674	DB01050	Galantamine	Ibuprofen	FALSE
DB00557	DB00496	Hydroxyzine	Darifenacin	FALSE
DB01610	DB01039	Valganciclovir	Fenofibrate	FALSE
DB00303	DB01001	Ertapenem	Salbutamol	FALSE
DB01022	DB00678	Phylloquinone	Losartan	FALSE
DB00374	DB00863	Treprostinil	Ranitidine	FALSE
DB00577	DB00842	Valaciclovir	Oxazepam	FALSE
DB00598	DB00741	Labetalol	Hydrocortisone	FALSE
DB00924	DB00975	Cyclobenzaprine	Dipyridamole	FALSE
DB00422	DB00698	Methylphenidate	Nitrofurantoin	FALSE
DB01212	DB00423	Ceftriaxone	Methocarbamol	FALSE
DB01215	DB00407	Estazolam	Ardeparin	FALSE
DB00198	DB00281	Oseltamivir	Lidocaine	FALSE
DB00181	DB00524	Baclofen	Metolazone	FALSE
DB00458	DB00540	Imipramine	Nortriptyline	TRUE
DB00193	DB01101	Tramadol	Capecitabine	FALSE
DB00747	DB00404	Scopolamine	Alprazolam	TRUE
DB00196	DB01242	Fluconazole	Clomipramine	TRUE
DB01586	DB01062	Ursodeoxycholic acid	Oxybutynin	FALSE
DB01248	DB01611	Docetaxel	Hydroxychloroquine	FALSE
DB00612	DB00575	Bisoprolol	Clonidine	TRUE
DB01085	DB00557	Pilocarpine	Hydroxyzine	FALSE
DB00458	DB00281	Imipramine	Lidocaine	TRUE
DB01032	DB00715	Probenecid	Paroxetine	FALSE
DB00698	DB00328	Nitrofurantoin	Indomethacin	FALSE
DB00484	DB00395	Brimonidine	Carisoprodol	TRUE
DB00559	DB01202	Bosentan	Levetiracetam	FALSE
DB00874	DB00227	Guaifenesin	Lovastatin	FALSE
DB01026	DB00115	Ketoconazole	Cyanocobalamin	FALSE
DB00851	DB00695	Dacarbazine	Furosemide	FALSE
DB01248	DB00541	Docetaxel	Vincristine	TRUE
DB00350	DB01068	Minoxidil	Clonazepam	FALSE
DB00193	DB00790	Tramadol	Perindopril	FALSE
DB00450	DB00715	Droperidol	Paroxetine	TRUE
DB00445	DB00557	Epirubicin	Hydroxyzine	FALSE
DB00681	DB01132	Amphotericin B	Pioglitazone	FALSE
DB01195	DB00881	Flecainide	Quinapril	FALSE
DB00458	DB00938	Imipramine	Salmeterol	TRUE
DB01137	DB01077	Levofloxacin	Etidronic acid	FALSE
DB01327	DB00214	Cefazolin	Torasemide	FALSE
DB01137	DB00851	Levofloxacin	Dacarbazine	FALSE
DB00862	DB00783	Vardenafil	Estradiol	FALSE
DB01033	DB00381	Mercaptopurine	Amlodipine	FALSE
DB00969	DB01001	Alosetron	Salbutamol	FALSE
DB01212	DB00470	Ceftriaxone	Dronabinol	FALSE
DB00557	DB00930	Hydroxyzine	Colesevelam	FALSE
DB00860	DB00656	Prednisolone	Trazodone	TRUE
DB00864	DB01005	Tacrolimus	Hydroxyurea	TRUE
DB00563	DB00238	Methotrexate	Nevirapine	FALSE
DB01033	DB00577	Mercaptopurine	Valaciclovir	FALSE
DB00763	DB00421	Methimazole	Spironolactone	FALSE
DB00920	DB00635	Ketotifen	Prednisone	FALSE
DB01085	DB01020	Pilocarpine	Isosorbide Mononitrate	FALSE
DB00213	DB00176	Pantoprazole	Fluvoxamine	TRUE
DB00853	DB00796	Temozolomide	Candesartan	FALSE
DB00945	DB00450	Acetylsalicylic acid	Droperidol	FALSE
DB00222	DB00328	Glimepiride	Indomethacin	FALSE
DB00818	DB01016	Propofol	Glyburide	FALSE
DB00559	DB00577	Bosentan	Valaciclovir	FALSE
DB00275	DB01149	Olmesartan	Nefazodone	FALSE
DB00727	DB00900	Nitroglycerin	Didanosine	FALSE
DB01044	DB00795	Gatifloxacin	Sulfasalazine	FALSE
DB00947	DB00758	Fulvestrant	Clopidogrel	FALSE
DB00351	DB00273	Megestrol acetate	Topiramate	FALSE
DB00328	DB00897	Indomethacin	Triazolam	FALSE
DB01060	DB00795	Amoxicillin	Sulfasalazine	FALSE
DB00681	DB02379	Amphotericin B	Beta-D-Glucose	FALSE
DB00900	DB01132	Didanosine	Pioglitazone	FALSE
DB01595	DB01039	Nitrazepam	Fenofibrate	FALSE
DB01193	DB00328	Acebutolol	Indomethacin	TRUE
DB01623	DB00316	Thiothixene	Acetaminophen	FALSE
DB00813	DB00972	Fentanyl	Azelastine	TRUE
DB00196	DB00930	Fluconazole	Colesevelam	FALSE
DB00586	DB01085	Diclofenac	Pilocarpine	FALSE
DB01202	DB00806	Levetiracetam	Pentoxifylline	FALSE
DB00541	DB01062	Vincristine	Oxybutynin	FALSE
DB00222	DB00675	Glimepiride	Tamoxifen	FALSE
DB00482	DB00367	Celecoxib	Levonorgestrel	FALSE
DB01222	DB00877	Budesonide	Sirolimus	FALSE
DB01137	DB00297	Levofloxacin	Bupivacaine	FALSE
DB00654	DB00874	Latanoprost	Guaifenesin	FALSE
DB00310	DB00370	Chlorthalidone	Mirtazapine	FALSE
DB00252	DB01041	Phenytoin	Thalidomide	TRUE
DB00820	DB00783	Tadalafil	Estradiol	FALSE
DB01202	DB00900	Levetiracetam	Didanosine	FALSE
DB00669	DB00966	Sumatriptan	Telmisartan	FALSE
DB01204	DB00313	Mitoxantrone	Valproic Acid	FALSE
DB00724	DB00186	Imiquimod	Lorazepam	FALSE
DB00512	DB01097	Vancomycin	Leflunomide	TRUE
DB01005	DB00399	Hydroxyurea	Zoledronic acid	FALSE
DB00787	DB00930	Aciclovir	Colesevelam	FALSE
DB00818	DB00399	Propofol	Zoledronic acid	FALSE
DB00864	DB00900	Tacrolimus	Didanosine	FALSE
DB00238	DB00177	Nevirapine	Valsartan	TRUE
DB01197	DB00874	Captopril	Guaifenesin	FALSE
DB00445	DB00524	Epirubicin	Metolazone	FALSE
DB00222	DB00698	Glimepiride	Nitrofurantoin	FALSE
DB00230	DB00317	Pregabalin	Gefitinib	FALSE
DB01215	DB00331	Estazolam	Metformin	FALSE
DB00334	DB00930	Olanzapine	Colesevelam	FALSE
DB01586	DB00790	Ursodeoxycholic acid	Perindopril	FALSE
DB00537	DB00972	Ciprofloxacin	Azelastine	TRUE
DB00762	DB00987	Irinotecan	Cytarabine	FALSE
DB01212	DB00540	Ceftriaxone	Nortriptyline	FALSE
DB01202	DB00468	Levetiracetam	Quinine	TRUE
DB02379	DB00482	Beta-D-Glucose	Celecoxib	FALSE
DB00198	DB00404	Oseltamivir	Alprazolam	FALSE
DB01212	DB00745	Ceftriaxone	Modafinil	FALSE
DB01222	DB00541	Budesonide	Vincristine	FALSE
DB00773	DB00567	Etoposide	Cephalexin	FALSE
DB00343	DB01072	Diltiazem	Atazanavir	TRUE
DB00586	DB00238	Diclofenac	Nevirapine	TRUE
DB00334	DB00987	Olanzapine	Cytarabine	FALSE
DB00585	DB00327	Nizatidine	Hydromorphone	FALSE
DB00916	DB00983	Metronidazole	Formoterol	FALSE
DB00153	DB00557	Ergocalciferol	Hydroxyzine	FALSE
DB00959	DB00317	Methylprednisolone	Gefitinib	TRUE
DB00379	DB00482	Mexiletine	Celecoxib	TRUE
DB00742	DB00438	Mannitol	Ceftazidime	FALSE
DB00537	DB00376	Ciprofloxacin	Trihexyphenidyl	FALSE
DB00624	DB00749	Testosterone	Etodolac	FALSE
DB00582	DB00231	Voriconazole	Temazepam	TRUE
DB00270	DB00421	Isradipine	Spironolactone	TRUE
DB01212	DB00624	Ceftriaxone	Testosterone	FALSE
DB00915	DB00370	Amantadine	Mirtazapine	FALSE
DB00993	DB00433	Azathioprine	Prochlorperazine	FALSE
DB00250	DB00328	Dapsone	Indomethacin	FALSE
DB00334	DB00668	Olanzapine	Epinephrine	FALSE
DB01085	DB01062	Pilocarpine	Oxybutynin	FALSE
DB00381	DB00396	Amlodipine	Progesterone	TRUE
DB00959	DB01216	Methylprednisolone	Finasteride	FALSE
DB01193	DB00252	Acebutolol	Phenytoin	FALSE
DB00540	DB01112	Nortriptyline	Cefuroxime	FALSE
DB00512	DB00461	Vancomycin	Nabumetone	TRUE
DB00796	DB00605	Candesartan	Sulindac	TRUE
DB01044	DB00669	Gatifloxacin	Sumatriptan	FALSE
DB01193	DB01248	Acebutolol	Docetaxel	FALSE
DB01224	DB00531	Quetiapine	Cyclophosphamide	TRUE
DB01263	DB00695	Posaconazole	Furosemide	FALSE
DB00624	DB00199	Testosterone	Erythromycin	TRUE
DB00199	DB00843	Erythromycin	Donepezil	TRUE
DB00921	DB00331	Buprenorphine	Metformin	FALSE
DB01149	DB01020	Nefazodone	Isosorbide Mononitrate	TRUE
DB00472	DB01291	Fluoxetine	Pirbuterol	FALSE
DB00860	DB00874	Prednisolone	Guaifenesin	FALSE
DB01045	DB00328	Rifampicin	Indomethacin	TRUE
DB00422	DB00585	Methylphenidate	Nizatidine	TRUE
DB00621	DB00316	Oxandrolone	Acetaminophen	FALSE
DB00697	DB01112	Tizanidine	Cefuroxime	FALSE
DB00999	DB00176	Hydrochlorothiazide	Fluvoxamine	TRUE
DB00413	DB00842	Pramipexole	Oxazepam	TRUE
DB00454	DB00351	Pethidine	Megestrol acetate	FALSE
DB00727	DB00377	Nitroglycerin	Palonosetron	FALSE
DB00742	DB00541	Mannitol	Vincristine	TRUE
DB01020	DB00310	Isosorbide Mononitrate	Chlorthalidone	TRUE
DB00757	DB00370	Dolasetron	Mirtazapine	TRUE
DB00582	DB00590	Voriconazole	Doxazosin	TRUE
DB01190	DB00501	Clindamycin	Cimetidine	FALSE
DB01083	DB00749	Orlistat	Etodolac	FALSE
DB01413	DB00567	Cefepime	Cephalexin	FALSE
DB00248	DB01001	Cabergoline	Salbutamol	FALSE
DB00973	DB00987	Ezetimibe	Cytarabine	FALSE
DB00673	DB00178	Aprepitant	Ramipril	FALSE
DB00951	DB00433	Isoniazid	Prochlorperazine	TRUE
